# Supplementary material for: Structural insights into the substrate binding mechanism of the class I dehydratase MadB
Source: Commun Biol. 2025 Jul 9;8:1032. doi: 10.1038/s42003-025-08454-5 (PMC12241602; doi:10.1038/s42003-025-08454-5)
Supplement: Supplementary file 5 — Supplementary Data 1 [file 42003_2025_8454_MOESM5_ESM.xlsx]

## Sheet: NanoDSF MadB plus L1
T [°C]	first derivative	smoothed curve
19.9983	-0.00023	0.605
20.0289	-0.00023	0.605
20.0595	-0.00023	0.605
20.0902	-0.00023	0.605
20.1208	-0.00023	0.605
20.1514	-0.00023	0.605
20.1821	-0.00023	0.605
20.2127	-0.00023	0.6049
20.2433	-0.00023	0.6049
20.274	-0.00023	0.6049
20.3046	-0.00023	0.6049
20.3352	-0.00023	0.6049
20.3659	-0.00023	0.6049
20.3965	-0.00023	0.6049
20.4271	-0.00023	0.6049
20.4578	-0.00023	0.6048
20.4884	-0.00023	0.6048
20.519	-0.00023	0.6048
20.5497	-0.00023	0.6048
20.5803	-0.00023	0.6048
20.6109	-0.00023	0.6048
20.6415	-0.00023	0.6048
20.6722	-0.00023	0.6048
20.7028	-0.00023	0.6048
20.7334	-0.00023	0.6048
20.7641	-0.00023	0.6047
20.7947	-0.00023	0.6047
20.8253	-0.00023	0.6047
20.856	-0.00023	0.6047
20.8866	-0.00023	0.6047
20.9172	-0.00023	0.6047
20.9479	-0.00023	0.6047
20.9785	-0.00023	0.6047
21.0091	-0.00023	0.6047
21.0398	-0.00024	0.6047
21.0704	-0.00024	0.6046
21.101	-0.00024	0.6046
21.1316	-0.00024	0.6046
21.1623	-0.00024	0.6046
21.1929	-0.00024	0.6046
21.2235	-0.00024	0.6046
21.2542	-0.00024	0.6046
21.2848	-0.00024	0.6046
21.3154	-0.00024	0.6046
21.3461	-0.00024	0.6046
21.3767	-0.00024	0.6046
21.4073	-0.00024	0.6045
21.438	-0.00024	0.6045
21.4686	-0.00024	0.6045
21.4992	-0.00024	0.6045
21.5299	-0.00024	0.6045
21.5605	-0.00024	0.6045
21.5911	-0.00024	0.6045
21.6217	-0.00024	0.6045
21.6524	-0.00024	0.6045
21.683	-0.00024	0.6045
21.7136	-0.00024	0.6045
21.7443	-0.00024	0.6045
21.7749	-0.00024	0.6045
21.8055	-0.00024	0.6045
21.8362	-0.00024	0.6044
21.8668	-0.00024	0.6044
21.8974	-0.00024	0.6044
21.9281	-0.00024	0.6044
21.9587	-0.00024	0.6044
21.9893	-0.00024	0.6044
22.02	-0.00024	0.6044
22.0506	-0.00024	0.6044
22.0812	-0.00024	0.6044
22.1118	-0.00024	0.6044
22.1425	-0.00024	0.6044
22.1731	-0.00024	0.6044
22.2037	-0.00024	0.6044
22.2344	-0.00024	0.6044
22.265	-0.00023	0.6044
22.2956	-0.00023	0.6044
22.3263	-0.00023	0.6044
22.3569	-0.00023	0.6044
22.3875	-0.00023	0.6044
22.4182	-0.00023	0.6044
22.4488	-0.00023	0.6044
22.4794	-0.00023	0.6044
22.5101	-0.00023	0.6044
22.5407	-0.00023	0.6044
22.5713	-0.00023	0.6044
22.6019	-0.00023	0.6044
22.6326	-0.00023	0.6044
22.6632	-0.00023	0.6044
22.6938	-0.00023	0.6044
22.7245	-0.00023	0.6044
22.7551	-0.00023	0.6044
22.7857	-0.00023	0.6043
22.8164	-0.00023	0.6043
22.847	-0.00023	0.6043
22.8776	-0.00023	0.6043
22.9083	-0.00023	0.6043
22.9389	-0.00023	0.6043
22.9695	-0.00023	0.6043
23.0002	-0.00023	0.6043
23.0308	-0.00023	0.6043
23.0614	-0.00023	0.6042
23.092	-0.00023	0.6042
23.1227	-0.00023	0.6042
23.1533	-0.00023	0.6042
23.1839	-0.00023	0.6042
23.2146	-0.00023	0.6042
23.2452	-0.00023	0.6042
23.2758	-0.00023	0.6042
23.3065	-0.00022	0.6042
23.3371	-0.00022	0.6041
23.3677	-0.00022	0.6041
23.3984	-0.00022	0.6041
23.429	-0.00022	0.6041
23.4596	-0.00022	0.6041
23.4903	-0.00022	0.6041
23.5209	-0.00022	0.6041
23.5515	-0.00022	0.6041
23.5821	-0.00022	0.6041
23.6128	-0.00022	0.604
23.6434	-0.00022	0.604
23.674	-0.00021	0.604
23.7047	-0.00021	0.604
23.7353	-0.00021	0.604
23.7659	-0.00021	0.604
23.7966	-0.00021	0.604
23.8272	-0.00021	0.6039
23.8578	-0.00021	0.6039
23.8885	-0.00021	0.6039
23.9191	-0.0002	0.6039
23.9497	-0.0002	0.6039
23.9804	-0.0002	0.6039
24.011	-0.0002	0.6039
24.0416	-0.0002	0.6038
24.0722	-0.0002	0.6038
24.1029	-0.0002	0.6038
24.1335	-0.00019	0.6038
24.1641	-0.00019	0.6038
24.1948	-0.00019	0.6038
24.2254	-0.00019	0.6038
24.256	-0.00019	0.6038
24.2867	-0.00019	0.6038
24.3173	-0.00019	0.6037
24.3479	-0.00018	0.6037
24.3786	-0.00018	0.6037
24.4092	-0.00018	0.6037
24.4398	-0.00018	0.6037
24.4705	-0.00018	0.6037
24.5011	-0.00018	0.6037
24.5317	-0.00018	0.6037
24.5623	-0.00017	0.6037
24.593	-0.00017	0.6037
24.6236	-0.00017	0.6037
24.6542	-0.00017	0.6037
24.6849	-0.00017	0.6037
24.7155	-0.00017	0.6037
24.7461	-0.00017	0.6037
24.7768	-0.00016	0.6037
24.8074	-0.00016	0.6037
24.838	-0.00016	0.6037
24.8687	-0.00016	0.6036
24.8993	-0.00016	0.6036
24.9299	-0.00016	0.6036
24.9606	-0.00015	0.6036
24.9912	-0.00015	0.6036
25.0218	-0.00015	0.6036
25.0524	-0.00015	0.6036
25.0831	-0.00015	0.6036
25.1137	-0.00014	0.6036
25.1443	-0.00014	0.6036
25.175	-0.00014	0.6036
25.2056	-0.00014	0.6036
25.2362	-0.00014	0.6036
25.2669	-0.00013	0.6036
25.2975	-0.00013	0.6036
25.3281	-0.00013	0.6036
25.3588	-0.00013	0.6036
25.3894	-0.00013	0.6036
25.42	-0.00012	0.6036
25.4507	-0.00012	0.6036
25.4813	-0.00012	0.6036
25.5119	-0.00012	0.6036
25.5425	-0.00012	0.6036
25.5732	-0.00011	0.6036
25.6038	-0.00011	0.6036
25.6344	-0.00011	0.6036
25.6651	-0.00011	0.6036
25.6957	-0.0001	0.6036
25.7263	-0.0001	0.6036
25.757	-0.0001	0.6036
25.7876	-0.0001	0.6036
25.8182	-0.0001	0.6036
25.8489	-9e-05	0.6037
25.8795	-9e-05	0.6037
25.9101	-9e-05	0.6037
25.9408	-9e-05	0.6037
25.9714	-8e-05	0.6037
26.002	-8e-05	0.6037
26.0326	-8e-05	0.6037
26.0633	-8e-05	0.6037
26.0939	-8e-05	0.6037
26.1245	-7e-05	0.6037
26.1552	-7e-05	0.6037
26.1858	-7e-05	0.6037
26.2164	-7e-05	0.6037
26.2471	-7e-05	0.6037
26.2777	-6e-05	0.6037
26.3083	-6e-05	0.6037
26.339	-6e-05	0.6037
26.3696	-6e-05	0.6037
26.4002	-6e-05	0.6037
26.4309	-6e-05	0.6037
26.4615	-5e-05	0.6037
26.4921	-5e-05	0.6037
26.5228	-5e-05	0.6037
26.5534	-5e-05	0.6037
26.584	-5e-05	0.6037
26.6146	-5e-05	0.6037
26.6453	-4e-05	0.6037
26.6759	-4e-05	0.6036
26.7065	-4e-05	0.6036
26.7372	-4e-05	0.6036
26.7678	-4e-05	0.6036
26.7984	-4e-05	0.6036
26.8291	-4e-05	0.6036
26.8597	-3e-05	0.6036
26.8903	-3e-05	0.6036
26.921	-3e-05	0.6036
26.9516	-3e-05	0.6036
26.9822	-3e-05	0.6036
27.0129	-3e-05	0.6036
27.0435	-3e-05	0.6036
27.0741	-3e-05	0.6036
27.1047	-2e-05	0.6036
27.1354	-2e-05	0.6036
27.166	-2e-05	0.6036
27.1966	-2e-05	0.6036
27.2273	-2e-05	0.6036
27.2579	-2e-05	0.6036
27.2885	-2e-05	0.6036
27.3192	-2e-05	0.6036
27.3498	-2e-05	0.6036
27.3804	-2e-05	0.6036
27.4111	-2e-05	0.6036
27.4417	-2e-05	0.6036
27.4723	-2e-05	0.6036
27.503	-1e-05	0.6036
27.5336	-1e-05	0.6036
27.5642	-1e-05	0.6036
27.5948	-1e-05	0.6036
27.6255	-1e-05	0.6036
27.6561	-1e-05	0.6036
27.6867	-1e-05	0.6036
27.7174	-1e-05	0.6036
27.748	-1e-05	0.6036
27.7786	-1e-05	0.6036
27.8093	-1e-05	0.6036
27.8399	-1e-05	0.6036
27.8705	-1e-05	0.6036
27.9012	-1e-05	0.6036
27.9318	-1e-05	0.6036
27.9624	-1e-05	0.6036
27.9931	-1e-05	0.6036
28.0237	-1e-05	0.6036
28.0543	0	0.6036
28.0849	0	0.6036
28.1156	0	0.6036
28.1462	0	0.6036
28.1768	0	0.6036
28.2075	0	0.6036
28.2381	0	0.6036
28.2687	0	0.6036
28.2994	0	0.6036
28.33	0	0.6036
28.3606	0	0.6036
28.3913	0	0.6036
28.4219	0	0.6036
28.4525	0	0.6036
28.4832	0	0.6036
28.5138	0	0.6036
28.5444	0	0.6036
28.575	0	0.6036
28.6057	0	0.6036
28.6363	0	0.6036
28.6669	0	0.6036
28.6976	0	0.6036
28.7282	1e-05	0.6036
28.7588	1e-05	0.6036
28.7895	1e-05	0.6036
28.8201	1e-05	0.6036
28.8507	1e-05	0.6036
28.8814	1e-05	0.6036
28.912	1e-05	0.6036
28.9426	1e-05	0.6036
28.9733	1e-05	0.6036
29.0039	1e-05	0.6036
29.0345	1e-05	0.6036
29.0651	1e-05	0.6036
29.0958	1e-05	0.6036
29.1264	1e-05	0.6036
29.157	1e-05	0.6036
29.1877	1e-05	0.6036
29.2183	1e-05	0.6036
29.2489	1e-05	0.6036
29.2796	1e-05	0.6036
29.3102	1e-05	0.6036
29.3408	1e-05	0.6035
29.3715	1e-05	0.6035
29.4021	1e-05	0.6035
29.4327	1e-05	0.6035
29.4634	1e-05	0.6035
29.494	1e-05	0.6035
29.5246	1e-05	0.6035
29.5552	1e-05	0.6035
29.5859	1e-05	0.6035
29.6165	1e-05	0.6036
29.6471	1e-05	0.6036
29.6778	1e-05	0.6036
29.7084	1e-05	0.6036
29.739	1e-05	0.6036
29.7697	1e-05	0.6036
29.8003	1e-05	0.6036
29.8309	2e-05	0.6036
29.8616	2e-05	0.6036
29.8922	2e-05	0.6036
29.9228	2e-05	0.6036
29.9535	2e-05	0.6036
29.9841	2e-05	0.6036
30.0147	2e-05	0.6036
30.0453	2e-05	0.6036
30.076	2e-05	0.6036
30.1066	2e-05	0.6036
30.1372	2e-05	0.6036
30.1679	2e-05	0.6036
30.1985	2e-05	0.6036
30.2291	2e-05	0.6036
30.2598	2e-05	0.6036
30.2904	2e-05	0.6036
30.321	2e-05	0.6037
30.3517	2e-05	0.6037
30.3823	2e-05	0.6037
30.4129	2e-05	0.6037
30.4436	2e-05	0.6037
30.4742	2e-05	0.6037
30.5048	2e-05	0.6037
30.5354	2e-05	0.6037
30.5661	2e-05	0.6037
30.5967	2e-05	0.6037
30.6273	2e-05	0.6037
30.658	2e-05	0.6037
30.6886	2e-05	0.6037
30.7192	2e-05	0.6037
30.7499	2e-05	0.6037
30.7805	2e-05	0.6037
30.8111	3e-05	0.6037
30.8418	3e-05	0.6037
30.8724	3e-05	0.6037
30.903	3e-05	0.6037
30.9337	3e-05	0.6037
30.9643	3e-05	0.6037
30.9949	3e-05	0.6037
31.0255	3e-05	0.6037
31.0562	3e-05	0.6037
31.0868	3e-05	0.6037
31.1174	3e-05	0.6037
31.1481	3e-05	0.6037
31.1787	3e-05	0.6037
31.2093	3e-05	0.6037
31.24	3e-05	0.6037
31.2706	3e-05	0.6037
31.3012	3e-05	0.6037
31.3319	3e-05	0.6037
31.3625	3e-05	0.6037
31.3931	3e-05	0.6037
31.4238	3e-05	0.6037
31.4544	3e-05	0.6037
31.485	3e-05	0.6036
31.5156	3e-05	0.6036
31.5463	3e-05	0.6036
31.5769	3e-05	0.6036
31.6075	3e-05	0.6036
31.6382	3e-05	0.6036
31.6688	3e-05	0.6036
31.6994	4e-05	0.6036
31.7301	4e-05	0.6036
31.7607	4e-05	0.6036
31.7913	4e-05	0.6036
31.822	4e-05	0.6036
31.8526	4e-05	0.6036
31.8832	4e-05	0.6036
31.9139	4e-05	0.6036
31.9445	4e-05	0.6036
31.9751	4e-05	0.6036
32.0057	4e-05	0.6036
32.0364	4e-05	0.6036
32.067	4e-05	0.6036
32.0976	4e-05	0.6036
32.1283	4e-05	0.6036
32.1589	4e-05	0.6036
32.1895	4e-05	0.6036
32.2202	4e-05	0.6036
32.2508	4e-05	0.6036
32.2814	4e-05	0.6036
32.3121	4e-05	0.6036
32.3427	4e-05	0.6036
32.3733	4e-05	0.6036
32.404	5e-05	0.6036
32.4346	5e-05	0.6037
32.4652	5e-05	0.6037
32.4958	5e-05	0.6037
32.5265	5e-05	0.6037
32.5571	5e-05	0.6037
32.5877	5e-05	0.6037
32.6184	5e-05	0.6037
32.649	5e-05	0.6037
32.6796	5e-05	0.6037
32.7103	5e-05	0.6037
32.7409	5e-05	0.6037
32.7715	6e-05	0.6037
32.8022	6e-05	0.6037
32.8328	6e-05	0.6037
32.8634	6e-05	0.6037
32.8941	6e-05	0.6037
32.9247	6e-05	0.6037
32.9553	6e-05	0.6037
32.986	6e-05	0.6037
33.0166	7e-05	0.6037
33.0472	7e-05	0.6037
33.0778	7e-05	0.6037
33.1085	7e-05	0.6037
33.1391	7e-05	0.6037
33.1697	7e-05	0.6037
33.2004	7e-05	0.6037
33.231	8e-05	0.6037
33.2616	8e-05	0.6037
33.2923	8e-05	0.6037
33.3229	8e-05	0.6037
33.3535	8e-05	0.6037
33.3842	8e-05	0.6037
33.4148	8e-05	0.6037
33.4454	9e-05	0.6037
33.4761	9e-05	0.6037
33.5067	9e-05	0.6037
33.5373	9e-05	0.6037
33.5679	9e-05	0.6037
33.5986	9e-05	0.6037
33.6292	0.0001	0.6037
33.6598	0.0001	0.6037
33.6905	0.0001	0.6037
33.7211	0.0001	0.6038
33.7517	0.0001	0.6038
33.7824	0.00011	0.6038
33.813	0.00011	0.6038
33.8436	0.00011	0.6038
33.8743	0.00011	0.6038
33.9049	0.00011	0.6038
33.9355	0.00012	0.6038
33.9662	0.00012	0.6038
33.9968	0.00012	0.6038
34.0274	0.00012	0.6038
34.058	0.00012	0.6038
34.0887	0.00012	0.6038
34.1193	0.00013	0.6038
34.1499	0.00013	0.6038
34.1806	0.00013	0.6038
34.2112	0.00013	0.6038
34.2418	0.00013	0.6038
34.2725	0.00014	0.6038
34.3031	0.00014	0.6038
34.3337	0.00014	0.6038
34.3644	0.00014	0.6038
34.395	0.00014	0.6038
34.4256	0.00015	0.6038
34.4563	0.00015	0.6038
34.4869	0.00015	0.6038
34.5175	0.00015	0.6038
34.5481	0.00015	0.6038
34.5788	0.00016	0.6038
34.6094	0.00016	0.6038
34.64	0.00016	0.6038
34.6707	0.00016	0.6038
34.7013	0.00016	0.6038
34.7319	0.00016	0.6038
34.7626	0.00017	0.6038
34.7932	0.00017	0.6038
34.8238	0.00017	0.6038
34.8545	0.00017	0.6038
34.8851	0.00017	0.6038
34.9157	0.00018	0.6038
34.9464	0.00018	0.6039
34.977	0.00018	0.6039
35.0076	0.00018	0.6039
35.0382	0.00018	0.6039
35.0689	0.00018	0.6039
35.0995	0.00019	0.6039
35.1301	0.00019	0.6039
35.1608	0.00019	0.6039
35.1914	0.00019	0.6039
35.222	0.00019	0.6039
35.2527	0.0002	0.6039
35.2833	0.0002	0.6039
35.3139	0.0002	0.6039
35.3446	0.0002	0.6039
35.3752	0.0002	0.6039
35.4058	0.00021	0.6039
35.4365	0.00021	0.604
35.4671	0.00021	0.604
35.4977	0.00021	0.604
35.5283	0.00021	0.604
35.559	0.00022	0.604
35.5896	0.00022	0.604
35.6202	0.00022	0.604
35.6509	0.00022	0.604
35.6815	0.00022	0.6041
35.7121	0.00023	0.6041
35.7428	0.00023	0.6041
35.7734	0.00023	0.6041
35.804	0.00023	0.6041
35.8347	0.00023	0.6041
35.8653	0.00024	0.6041
35.8959	0.00024	0.6041
35.9266	0.00024	0.6041
35.9572	0.00024	0.6042
35.9878	0.00024	0.6042
36.0184	0.00025	0.6042
36.0491	0.00025	0.6042
36.0797	0.00025	0.6042
36.1103	0.00025	0.6042
36.141	0.00025	0.6042
36.1716	0.00026	0.6042
36.2022	0.00026	0.6042
36.2329	0.00026	0.6042
36.2635	0.00026	0.6042
36.2941	0.00026	0.6042
36.3248	0.00027	0.6042
36.3554	0.00027	0.6042
36.386	0.00027	0.6042
36.4167	0.00027	0.6042
36.4473	0.00027	0.6042
36.4779	0.00028	0.6042
36.5085	0.00028	0.6042
36.5392	0.00028	0.6043
36.5698	0.00028	0.6043
36.6004	0.00028	0.6043
36.6311	0.00029	0.6043
36.6617	0.00029	0.6043
36.6923	0.00029	0.6043
36.723	0.00029	0.6043
36.7536	0.00029	0.6043
36.7842	0.0003	0.6043
36.8149	0.0003	0.6043
36.8455	0.0003	0.6043
36.8761	0.0003	0.6043
36.9068	0.0003	0.6043
36.9374	0.00031	0.6044
36.968	0.00031	0.6044
36.9986	0.00031	0.6044
37.0293	0.00031	0.6044
37.0599	0.00031	0.6044
37.0905	0.00031	0.6044
37.1212	0.00032	0.6044
37.1518	0.00032	0.6044
37.1824	0.00032	0.6045
37.2131	0.00032	0.6045
37.2437	0.00032	0.6045
37.2743	0.00033	0.6045
37.305	0.00033	0.6045
37.3356	0.00033	0.6045
37.3662	0.00033	0.6045
37.3969	0.00033	0.6045
37.4275	0.00033	0.6045
37.4581	0.00033	0.6045
37.4888	0.00034	0.6045
37.5194	0.00034	0.6046
37.55	0.00034	0.6046
37.5806	0.00034	0.6046
37.6113	0.00034	0.6046
37.6419	0.00034	0.6046
37.6725	0.00035	0.6046
37.7032	0.00035	0.6046
37.7338	0.00035	0.6046
37.7644	0.00035	0.6046
37.7951	0.00035	0.6047
37.8257	0.00035	0.6047
37.8563	0.00036	0.6047
37.887	0.00036	0.6047
37.9176	0.00036	0.6047
37.9482	0.00036	0.6047
37.9789	0.00036	0.6048
38.0095	0.00036	0.6048
38.0401	0.00036	0.6048
38.0707	0.00037	0.6048
38.1014	0.00037	0.6048
38.132	0.00037	0.6048
38.1626	0.00037	0.6048
38.1933	0.00037	0.6049
38.2239	0.00037	0.6049
38.2545	0.00038	0.6049
38.2852	0.00038	0.6049
38.3158	0.00038	0.6049
38.3464	0.00038	0.6049
38.3771	0.00038	0.6049
38.4077	0.00038	0.6049
38.4383	0.00039	0.6049
38.469	0.00039	0.6049
38.4996	0.00039	0.605
38.5302	0.00039	0.605
38.5608	0.00039	0.605
38.5915	0.0004	0.605
38.6221	0.0004	0.605
38.6527	0.0004	0.605
38.6834	0.0004	0.605
38.714	0.0004	0.605
38.7446	0.00041	0.605
38.7753	0.00041	0.605
38.8059	0.00041	0.605
38.8365	0.00041	0.605
38.8672	0.00042	0.605
38.8978	0.00042	0.605
38.9284	0.00042	0.6051
38.9591	0.00042	0.6051
38.9897	0.00043	0.6051
39.0203	0.00043	0.6051
39.0509	0.00043	0.6051
39.0816	0.00043	0.6051
39.1122	0.00044	0.6051
39.1428	0.00044	0.6051
39.1735	0.00044	0.6052
39.2041	0.00045	0.6052
39.2347	0.00045	0.6052
39.2654	0.00045	0.6052
39.296	0.00046	0.6052
39.3266	0.00046	0.6052
39.3573	0.00046	0.6052
39.3879	0.00047	0.6053
39.4185	0.00047	0.6053
39.4492	0.00047	0.6053
39.4798	0.00048	0.6053
39.5104	0.00048	0.6053
39.541	0.00049	0.6054
39.5717	0.00049	0.6054
39.6023	0.0005	0.6054
39.6329	0.0005	0.6054
39.6636	0.0005	0.6054
39.6942	0.00051	0.6055
39.7248	0.00051	0.6055
39.7555	0.00052	0.6055
39.7861	0.00052	0.6055
39.8167	0.00053	0.6055
39.8474	0.00053	0.6055
39.878	0.00054	0.6055
39.9086	0.00054	0.6056
39.9393	0.00055	0.6056
39.9699	0.00056	0.6056
40.0005	0.00056	0.6056
40.0311	0.00057	0.6056
40.0618	0.00057	0.6056
40.0924	0.00058	0.6057
40.123	0.00058	0.6057
40.1537	0.00059	0.6057
40.1843	0.0006	0.6057
40.2149	0.0006	0.6057
40.2456	0.00061	0.6057
40.2762	0.00062	0.6057
40.3068	0.00062	0.6057
40.3375	0.00063	0.6058
40.3681	0.00064	0.6058
40.3987	0.00064	0.6058
40.4294	0.00065	0.6058
40.46	0.00066	0.6058
40.4906	0.00066	0.6058
40.5212	0.00067	0.6058
40.5519	0.00068	0.6058
40.5825	0.00069	0.6058
40.6131	0.00069	0.6059
40.6438	0.0007	0.6059
40.6744	0.00071	0.6059
40.705	0.00072	0.6059
40.7357	0.00073	0.6059
40.7663	0.00073	0.6059
40.7969	0.00074	0.6059
40.8276	0.00075	0.6059
40.8582	0.00076	0.606
40.8888	0.00077	0.606
40.9195	0.00078	0.606
40.9501	0.00078	0.606
40.9807	0.00079	0.606
41.0113	0.0008	0.606
41.042	0.00081	0.6061
41.0726	0.00082	0.6061
41.1032	0.00083	0.6061
41.1339	0.00084	0.6061
41.1645	0.00085	0.6061
41.1951	0.00086	0.6061
41.2258	0.00087	0.6062
41.2564	0.00088	0.6062
41.287	0.00089	0.6062
41.3177	0.0009	0.6062
41.3483	0.00091	0.6062
41.3789	0.00092	0.6062
41.4096	0.00093	0.6063
41.4402	0.00094	0.6063
41.4708	0.00095	0.6063
41.5014	0.00096	0.6063
41.5321	0.00097	0.6064
41.5627	0.00098	0.6064
41.5933	0.001	0.6064
41.624	0.00101	0.6064
41.6546	0.00102	0.6065
41.6852	0.00103	0.6065
41.7159	0.00104	0.6065
41.7465	0.00106	0.6066
41.7771	0.00107	0.6066
41.8078	0.00108	0.6066
41.8384	0.00109	0.6067
41.869	0.00111	0.6067
41.8997	0.00112	0.6067
41.9303	0.00113	0.6068
41.9609	0.00115	0.6068
41.9915	0.00116	0.6068
42.0222	0.00117	0.6069
42.0528	0.00119	0.6069
42.0834	0.0012	0.6069
42.1141	0.00122	0.607
42.1447	0.00123	0.607
42.1753	0.00125	0.607
42.206	0.00126	0.6071
42.2366	0.00128	0.6071
42.2672	0.00129	0.6072
42.2979	0.00131	0.6072
42.3285	0.00133	0.6072
42.3591	0.00134	0.6073
42.3898	0.00136	0.6073
42.4204	0.00138	0.6074
42.451	0.00139	0.6074
42.4816	0.00141	0.6075
42.5123	0.00143	0.6075
42.5429	0.00145	0.6076
42.5735	0.00147	0.6076
42.6042	0.00148	0.6076
42.6348	0.0015	0.6077
42.6654	0.00152	0.6077
42.6961	0.00154	0.6078
42.7267	0.00156	0.6078
42.7573	0.00158	0.6079
42.788	0.0016	0.6079
42.8186	0.00162	0.608
42.8492	0.00165	0.608
42.8799	0.00167	0.608
42.9105	0.00169	0.6081
42.9411	0.00171	0.6081
42.9717	0.00174	0.6082
43.0024	0.00176	0.6082
43.033	0.00178	0.6083
43.0636	0.00181	0.6083
43.0943	0.00183	0.6084
43.1249	0.00185	0.6084
43.1555	0.00188	0.6085
43.1862	0.00191	0.6085
43.2168	0.00193	0.6086
43.2474	0.00196	0.6086
43.2781	0.00198	0.6087
43.3087	0.00201	0.6087
43.3393	0.00204	0.6088
43.37	0.00207	0.6088
43.4006	0.0021	0.6089
43.4312	0.00212	0.6089
43.4618	0.00215	0.609
43.4925	0.00218	0.609
43.5231	0.00221	0.6091
43.5537	0.00224	0.6091
43.5844	0.00228	0.6092
43.615	0.00231	0.6092
43.6456	0.00234	0.6093
43.6763	0.00237	0.6093
43.7069	0.00241	0.6094
43.7375	0.00244	0.6095
43.7682	0.00247	0.6095
43.7988	0.00251	0.6096
43.8294	0.00254	0.6096
43.8601	0.00258	0.6097
43.8907	0.00262	0.6098
43.9213	0.00265	0.6098
43.952	0.00269	0.6099
43.9826	0.00273	0.61
44.0132	0.00277	0.61
44.0438	0.00281	0.6101
44.0745	0.00285	0.6102
44.1051	0.00289	0.6102
44.1357	0.00293	0.6103
44.1664	0.00297	0.6104
44.197	0.00302	0.6104
44.2276	0.00306	0.6105
44.2583	0.0031	0.6106
44.2889	0.00315	0.6107
44.3195	0.00319	0.6107
44.3502	0.00324	0.6108
44.3808	0.00329	0.6109
44.4114	0.00334	0.611
44.4421	0.00339	0.611
44.4727	0.00343	0.6111
44.5033	0.00349	0.6112
44.5339	0.00354	0.6113
44.5646	0.00359	0.6114
44.5952	0.00364	0.6114
44.6258	0.0037	0.6115
44.6565	0.00375	0.6116
44.6871	0.00381	0.6117
44.7177	0.00386	0.6118
44.7484	0.00392	0.6119
44.779	0.00398	0.612
44.8096	0.00404	0.612
44.8403	0.0041	0.6121
44.8709	0.00416	0.6122
44.9015	0.00423	0.6123
44.9322	0.00429	0.6124
44.9628	0.00436	0.6125
44.9934	0.00442	0.6126
45.024	0.00449	0.6127
45.0547	0.00456	0.6129
45.0853	0.00463	0.613
45.1159	0.0047	0.6131
45.1466	0.00477	0.6132
45.1772	0.00485	0.6133
45.2078	0.00492	0.6134
45.2385	0.005	0.6135
45.2691	0.00508	0.6137
45.2997	0.00515	0.6138
45.3304	0.00523	0.6139
45.361	0.00532	0.614
45.3916	0.0054	0.6142
45.4223	0.00548	0.6143
45.4529	0.00557	0.6144
45.4835	0.00566	0.6146
45.5141	0.00575	0.6147
45.5448	0.00584	0.6148
45.5754	0.00593	0.615
45.606	0.00602	0.6151
45.6367	0.00612	0.6153
45.6673	0.00621	0.6154
45.6979	0.00631	0.6156
45.7286	0.00641	0.6157
45.7592	0.00651	0.6159
45.7898	0.00661	0.616
45.8205	0.00672	0.6162
45.8511	0.00682	0.6163
45.8817	0.00693	0.6165
45.9124	0.00704	0.6167
45.943	0.00715	0.6168
45.9736	0.00727	0.617
46.0042	0.00738	0.6172
46.0349	0.0075	0.6174
46.0655	0.00762	0.6175
46.0961	0.00774	0.6177
46.1268	0.00786	0.6179
46.1574	0.00798	0.6181
46.188	0.00811	0.6183
46.2187	0.00823	0.6185
46.2493	0.00836	0.6187
46.2799	0.00849	0.6189
46.3106	0.00863	0.6191
46.3412	0.00876	0.6193
46.3718	0.0089	0.6195
46.4025	0.00904	0.6198
46.4331	0.00918	0.62
46.4637	0.00932	0.6202
46.4943	0.00946	0.6204
46.525	0.00961	0.6207
46.5556	0.00976	0.6209
46.5862	0.00991	0.6211
46.6169	0.01006	0.6214
46.6475	0.01022	0.6216
46.6781	0.01037	0.6219
46.7088	0.01053	0.6221
46.7394	0.01069	0.6224
46.77	0.01085	0.6227
46.8007	0.01101	0.6229
46.8313	0.01118	0.6232
46.8619	0.01135	0.6235
46.8926	0.01152	0.6237
46.9232	0.01169	0.624
46.9538	0.01186	0.6243
46.9844	0.01204	0.6246
47.0151	0.01221	0.6249
47.0457	0.01239	0.6252
47.0763	0.01257	0.6255
47.107	0.01275	0.6258
47.1376	0.01294	0.6261
47.1682	0.01312	0.6264
47.1989	0.01331	0.6267
47.2295	0.0135	0.627
47.2601	0.01369	0.6274
47.2908	0.01388	0.6277
47.3214	0.01407	0.628
47.352	0.01427	0.6284
47.3827	0.01447	0.6287
47.4133	0.01466	0.6291
47.4439	0.01486	0.6295
47.4745	0.01506	0.6298
47.5052	0.01527	0.6302
47.5358	0.01547	0.6306
47.5664	0.01567	0.631
47.5971	0.01588	0.6314
47.6277	0.01609	0.6318
47.6583	0.0163	0.6322
47.689	0.0165	0.6326
47.7196	0.01671	0.6331
47.7502	0.01693	0.6335
47.7809	0.01714	0.6339
47.8115	0.01735	0.6344
47.8421	0.01756	0.6349
47.8728	0.01778	0.6353
47.9034	0.01799	0.6358
47.934	0.01821	0.6363
47.9646	0.01842	0.6368
47.9953	0.01864	0.6373
48.0259	0.01885	0.6378
48.0565	0.01907	0.6383
48.0872	0.01928	0.6388
48.1178	0.0195	0.6393
48.1484	0.01972	0.6399
48.1791	0.01993	0.6404
48.2097	0.02015	0.641
48.2403	0.02036	0.6415
48.271	0.02058	0.6421
48.3016	0.02079	0.6427
48.3322	0.021	0.6433
48.3629	0.02122	0.6439
48.3935	0.02143	0.6445
48.4241	0.02164	0.6451
48.4548	0.02185	0.6458
48.4854	0.02206	0.6464
48.516	0.02227	0.6471
48.5466	0.02247	0.6477
48.5773	0.02268	0.6484
48.6079	0.02288	0.6491
48.6385	0.02308	0.6498
48.6692	0.02328	0.6505
48.6998	0.02348	0.6512
48.7304	0.02367	0.6519
48.7611	0.02387	0.6527
48.7917	0.02406	0.6534
48.8223	0.02425	0.6542
48.853	0.02443	0.6549
48.8836	0.02462	0.6557
48.9142	0.0248	0.6565
48.9449	0.02498	0.6573
48.9755	0.02515	0.6581
49.0061	0.02533	0.6589
49.0367	0.0255	0.6597
49.0674	0.02567	0.6606
49.098	0.02583	0.6614
49.1286	0.02599	0.6623
49.1593	0.02615	0.6632
49.1899	0.0263	0.664
49.2205	0.02645	0.6649
49.2512	0.0266	0.6658
49.2818	0.02674	0.6667
49.3124	0.02688	0.6676
49.3431	0.02701	0.6686
49.3737	0.02714	0.6695
49.4043	0.02727	0.6705
49.435	0.02739	0.6714
49.4656	0.02751	0.6724
49.4962	0.02762	0.6734
49.5268	0.02773	0.6744
49.5575	0.02783	0.6754
49.5881	0.02794	0.6764
49.6187	0.02803	0.6774
49.6494	0.02812	0.6784
49.68	0.02821	0.6795
49.7106	0.02829	0.6805
49.7413	0.02836	0.6816
49.7719	0.02844	0.6827
49.8025	0.0285	0.6837
49.8332	0.02856	0.6848
49.8638	0.02862	0.6859
49.8944	0.02867	0.687
49.925	0.02872	0.6881
49.9557	0.02876	0.6893
49.9863	0.02879	0.6904
50.0169	0.02883	0.6915
50.0476	0.02885	0.6926
50.0782	0.02887	0.6938
50.1088	0.02889	0.6949
50.1395	0.0289	0.6961
50.1701	0.0289	0.6973
50.2007	0.0289	0.6984
50.2314	0.02889	0.6996
50.262	0.02888	0.7008
50.2926	0.02886	0.702
50.3233	0.02884	0.7032
50.3539	0.02881	0.7043
50.3845	0.02878	0.7055
50.4151	0.02874	0.7067
50.4458	0.0287	0.7079
50.4764	0.02865	0.7091
50.507	0.0286	0.7103
50.5377	0.02854	0.7115
50.5683	0.02848	0.7127
50.5989	0.02841	0.7139
50.6296	0.02833	0.7151
50.6602	0.02826	0.7163
50.6908	0.02817	0.7175
50.7215	0.02808	0.7187
50.7521	0.02799	0.7199
50.7827	0.02789	0.7211
50.8134	0.02779	0.7223
50.844	0.02768	0.7234
50.8746	0.02756	0.7246
50.9053	0.02745	0.7258
50.9359	0.02732	0.7269
50.9665	0.0272	0.7281
50.9971	0.02707	0.7293
51.0278	0.02693	0.7304
51.0584	0.02679	0.7315
51.089	0.02665	0.7327
51.1197	0.0265	0.7338
51.1503	0.02634	0.7349
51.1809	0.02619	0.736
51.2116	0.02603	0.737
51.2422	0.02586	0.7381
51.2728	0.02569	0.7392
51.3035	0.02552	0.7402
51.3341	0.02534	0.7412
51.3647	0.02516	0.7423
51.3954	0.02498	0.7433
51.426	0.02479	0.7443
51.4566	0.0246	0.7452
51.4872	0.0244	0.7462
51.5179	0.02421	0.7471
51.5485	0.02401	0.7481
51.5791	0.0238	0.749
51.6098	0.0236	0.7499
51.6404	0.02339	0.7507
51.671	0.02317	0.7516
51.7017	0.02296	0.7524
51.7323	0.02274	0.7533
51.7629	0.02252	0.7541
51.7936	0.0223	0.7549
51.8242	0.02207	0.7556
51.8548	0.02184	0.7564
51.8855	0.02161	0.7571
51.9161	0.02138	0.7579
51.9467	0.02115	0.7586
51.9773	0.02091	0.7592
52.008	0.02067	0.7599
52.0386	0.02043	0.7606
52.0692	0.02019	0.7612
52.0999	0.01995	0.7618
52.1305	0.01971	0.7624
52.1611	0.01946	0.763
52.1918	0.01921	0.7635
52.2224	0.01897	0.7641
52.253	0.01872	0.7646
52.2837	0.01847	0.7651
52.3143	0.01822	0.7656
52.3449	0.01797	0.7661
52.3756	0.01771	0.7666
52.4062	0.01746	0.767
52.4368	0.01721	0.7674
52.4674	0.01696	0.7679
52.4981	0.0167	0.7682
52.5287	0.01645	0.7686
52.5593	0.01619	0.769
52.59	0.01594	0.7694
52.6206	0.01569	0.7697
52.6512	0.01543	0.77
52.6819	0.01518	0.7703
52.7125	0.01493	0.7706
52.7431	0.01468	0.7709
52.7738	0.01443	0.7712
52.8044	0.01418	0.7714
52.835	0.01393	0.7717
52.8657	0.01368	0.7719
52.8963	0.01343	0.7722
52.9269	0.01319	0.7724
52.9575	0.01294	0.7726
52.9882	0.0127	0.7728
53.0188	0.01245	0.773
53.0494	0.01221	0.7731
53.0801	0.01197	0.7733
53.1107	0.01174	0.7735
53.1413	0.0115	0.7736
53.172	0.01127	0.7738
53.2026	0.01104	0.7739
53.2332	0.01081	0.774
53.2639	0.01058	0.7742
53.2945	0.01035	0.7743
53.3251	0.01013	0.7744
53.3558	0.00991	0.7745
53.3864	0.00969	0.7746
53.417	0.00947	0.7747
53.4476	0.00926	0.7748
53.4783	0.00904	0.7749
53.5089	0.00884	0.775
53.5395	0.00863	0.775
53.5702	0.00843	0.7751
53.6008	0.00822	0.7752
53.6314	0.00803	0.7753
53.6621	0.00783	0.7753
53.6927	0.00764	0.7754
53.7233	0.00745	0.7755
53.754	0.00726	0.7755
53.7846	0.00708	0.7756
53.8152	0.0069	0.7757
53.8459	0.00672	0.7757
53.8765	0.00655	0.7758
53.9071	0.00638	0.7758
53.9377	0.00621	0.7759
53.9684	0.00604	0.7759
53.999	0.00588	0.776
54.0296	0.00572	0.776
54.0603	0.00557	0.7761
54.0909	0.00541	0.7761
54.1215	0.00527	0.7761
54.1522	0.00512	0.7762
54.1828	0.00498	0.7762
54.2134	0.00484	0.7763
54.2441	0.0047	0.7763
54.2747	0.00457	0.7764
54.3053	0.00444	0.7764
54.336	0.00431	0.7764
54.3666	0.00419	0.7765
54.3972	0.00407	0.7765
54.4278	0.00395	0.7766
54.4585	0.00384	0.7766
54.4891	0.00372	0.7766
54.5197	0.00362	0.7767
54.5504	0.00351	0.7767
54.581	0.00341	0.7768
54.6116	0.00331	0.7768
54.6423	0.00321	0.7768
54.6729	0.00312	0.7769
54.7035	0.00303	0.7769
54.7342	0.00294	0.777
54.7648	0.00285	0.777
54.7954	0.00277	0.7771
54.8261	0.00269	0.7771
54.8567	0.00261	0.7771
54.8873	0.00254	0.7772
54.9179	0.00246	0.7772
54.9486	0.00239	0.7773
54.9792	0.00233	0.7773
55.0098	0.00226	0.7774
55.0405	0.0022	0.7774
55.0711	0.00214	0.7774
55.1017	0.00208	0.7775
55.1324	0.00202	0.7775
55.163	0.00197	0.7776
55.1936	0.00191	0.7776
55.2243	0.00186	0.7777
55.2549	0.00181	0.7777
55.2855	0.00177	0.7777
55.3162	0.00172	0.7778
55.3468	0.00168	0.7778
55.3774	0.00164	0.7779
55.4081	0.0016	0.7779
55.4387	0.00156	0.778
55.4693	0.00152	0.778
55.4999	0.00149	0.7781
55.5306	0.00146	0.7781
55.5612	0.00142	0.7781
55.5918	0.00139	0.7782
55.6225	0.00136	0.7782
55.6531	0.00133	0.7783
55.6837	0.00131	0.7783
55.7144	0.00128	0.7784
55.745	0.00126	0.7784
55.7756	0.00123	0.7784
55.8063	0.00121	0.7785
55.8369	0.00119	0.7785
55.8675	0.00117	0.7785
55.8982	0.00115	0.7786
55.9288	0.00113	0.7786
55.9594	0.00111	0.7787
55.99	0.0011	0.7787
56.0207	0.00108	0.7787
56.0513	0.00106	0.7788
56.0819	0.00105	0.7788
56.1126	0.00103	0.7788
56.1432	0.00102	0.7789
56.1738	0.00101	0.7789
56.2045	0.001	0.7789
56.2351	0.00098	0.779
56.2657	0.00097	0.779
56.2964	0.00096	0.779
56.327	0.00095	0.779
56.3576	0.00094	0.7791
56.3883	0.00093	0.7791
56.4189	0.00092	0.7791
56.4495	0.00091	0.7792
56.4801	0.0009	0.7792
56.5108	0.0009	0.7792
56.5414	0.00089	0.7792
56.572	0.00088	0.7792
56.6027	0.00087	0.7793
56.6333	0.00087	0.7793
56.6639	0.00086	0.7793
56.6946	0.00085	0.7793
56.7252	0.00085	0.7793
56.7558	0.00084	0.7794
56.7865	0.00084	0.7794
56.8171	0.00083	0.7794
56.8477	0.00082	0.7794
56.8784	0.00082	0.7794
56.909	0.00081	0.7794
56.9396	0.00081	0.7795
56.9702	0.0008	0.7795
57.0009	0.0008	0.7795
57.0315	0.00079	0.7795
57.0621	0.00079	0.7795
57.0928	0.00079	0.7795
57.1234	0.00078	0.7795
57.154	0.00078	0.7795
57.1847	0.00077	0.7795
57.2153	0.00077	0.7796
57.2459	0.00076	0.7796
57.2766	0.00076	0.7796
57.3072	0.00076	0.7796
57.3378	0.00075	0.7796
57.3685	0.00075	0.7796
57.3991	0.00075	0.7796
57.4297	0.00074	0.7796
57.4603	0.00074	0.7796
57.491	0.00073	0.7796
57.5216	0.00073	0.7796
57.5522	0.00073	0.7796
57.5829	0.00072	0.7796
57.6135	0.00072	0.7797
57.6441	0.00072	0.7797
57.6748	0.00071	0.7797
57.7054	0.00071	0.7797
57.736	0.00071	0.7797
57.7667	0.0007	0.7797
57.7973	0.0007	0.7797
57.8279	0.0007	0.7797
57.8586	0.0007	0.7797
57.8892	0.00069	0.7797
57.9198	0.00069	0.7797
57.9504	0.00069	0.7797
57.9811	0.00068	0.7797
58.0117	0.00068	0.7798
58.0423	0.00068	0.7798
58.073	0.00068	0.7798
58.1036	0.00067	0.7798
58.1342	0.00067	0.7798
58.1649	0.00067	0.7798
58.1955	0.00067	0.7798
58.2261	0.00066	0.7799
58.2568	0.00066	0.7799
58.2874	0.00066	0.7799
58.318	0.00066	0.7799
58.3487	0.00065	0.7799
58.3793	0.00065	0.78
58.4099	0.00065	0.78
58.4405	0.00065	0.78
58.4712	0.00065	0.78
58.5018	0.00064	0.7801
58.5324	0.00064	0.7801
58.5631	0.00064	0.7801
58.5937	0.00064	0.7801
58.6243	0.00064	0.7802
58.655	0.00064	0.7802
58.6856	0.00063	0.7802
58.7162	0.00063	0.7802
58.7469	0.00063	0.7803
58.7775	0.00063	0.7803
58.8081	0.00063	0.7803
58.8388	0.00063	0.7803
58.8694	0.00063	0.7804
58.9	0.00062	0.7804
58.9306	0.00062	0.7804
58.9613	0.00062	0.7804
58.9919	0.00062	0.7805
59.0225	0.00062	0.7805
59.0532	0.00062	0.7805
59.0838	0.00062	0.7805
59.1144	0.00062	0.7806
59.1451	0.00062	0.7806
59.1757	0.00062	0.7806
59.2063	0.00061	0.7806
59.237	0.00061	0.7807
59.2676	0.00061	0.7807
59.2982	0.00061	0.7807
59.3289	0.00061	0.7807
59.3595	0.00061	0.7808
59.3901	0.00061	0.7808
59.4207	0.00061	0.7808
59.4514	0.00061	0.7809
59.482	0.00061	0.7809
59.5126	0.00061	0.7809
59.5433	0.00061	0.781
59.5739	0.00061	0.781
59.6045	0.00061	0.781
59.6352	0.00061	0.7811
59.6658	0.00061	0.7811
59.6964	0.0006	0.7811
59.7271	0.0006	0.7812
59.7577	0.0006	0.7812
59.7883	0.0006	0.7812
59.819	0.0006	0.7812
59.8496	0.0006	0.7813
59.8802	0.0006	0.7813
59.9109	0.0006	0.7813
59.9415	0.0006	0.7813
59.9721	0.0006	0.7814
60.0027	0.0006	0.7814
60.0334	0.0006	0.7814
60.064	0.0006	0.7814
60.0946	0.00059	0.7814
60.1253	0.00059	0.7815
60.1559	0.00059	0.7815
60.1865	0.00059	0.7815
60.2172	0.00059	0.7815
60.2478	0.00059	0.7815
60.2784	0.00059	0.7815
60.3091	0.00059	0.7816
60.3397	0.00059	0.7816
60.3703	0.00058	0.7816
60.4009	0.00058	0.7816
60.4316	0.00058	0.7816
60.4622	0.00058	0.7816
60.4928	0.00058	0.7816
60.5235	0.00058	0.7817
60.5541	0.00058	0.7817
60.5847	0.00057	0.7817
60.6154	0.00057	0.7817
60.646	0.00057	0.7817
60.6766	0.00057	0.7817
60.7073	0.00057	0.7818
60.7379	0.00057	0.7818
60.7685	0.00056	0.7818
60.7992	0.00056	0.7818
60.8298	0.00056	0.7818
60.8604	0.00056	0.7818
60.891	0.00056	0.7819
60.9217	0.00056	0.7819
60.9523	0.00055	0.7819
60.9829	0.00055	0.7819
61.0136	0.00055	0.7819
61.0442	0.00055	0.7819
61.0748	0.00055	0.782
61.1055	0.00054	0.782
61.1361	0.00054	0.782
61.1667	0.00054	0.782
61.1974	0.00054	0.782
61.228	0.00054	0.782
61.2586	0.00053	0.782
61.2893	0.00053	0.782
61.3199	0.00053	0.782
61.3505	0.00053	0.782
61.3811	0.00053	0.7821
61.4118	0.00052	0.7821
61.4424	0.00052	0.7821
61.473	0.00052	0.7821
61.5037	0.00052	0.7821
61.5343	0.00052	0.7821
61.5649	0.00051	0.7821
61.5956	0.00051	0.7821
61.6262	0.00051	0.7821
61.6568	0.00051	0.7821
61.6875	0.00051	0.7821
61.7181	0.00051	0.7821
61.7487	0.0005	0.7821
61.7794	0.0005	0.7822
61.81	0.0005	0.7822
61.8406	0.0005	0.7822
61.8713	0.0005	0.7822
61.9019	0.0005	0.7822
61.9325	0.0005	0.7822
61.9631	0.00049	0.7822
61.9938	0.00049	0.7822
62.0244	0.00049	0.7823
62.055	0.00049	0.7823
62.0857	0.00049	0.7823
62.1163	0.00049	0.7823
62.1469	0.00049	0.7823
62.1776	0.00049	0.7823
62.2082	0.00049	0.7823
62.2388	0.00048	0.7824
62.2695	0.00048	0.7824
62.3001	0.00048	0.7824
62.3307	0.00048	0.7824
62.3614	0.00048	0.7824
62.392	0.00048	0.7824
62.4226	0.00048	0.7824
62.4532	0.00048	0.7824
62.4839	0.00048	0.7824
62.5145	0.00048	0.7825
62.5451	0.00048	0.7825
62.5758	0.00048	0.7825
62.6064	0.00048	0.7825
62.637	0.00048	0.7825
62.6677	0.00048	0.7825
62.6983	0.00048	0.7825
62.7289	0.00048	0.7825
62.7596	0.00048	0.7825
62.7902	0.00048	0.7826
62.8208	0.00048	0.7826
62.8515	0.00048	0.7826
62.8821	0.00048	0.7826
62.9127	0.00048	0.7826
62.9433	0.00048	0.7826
62.974	0.00048	0.7826
63.0046	0.00048	0.7827
63.0352	0.00048	0.7827
63.0659	0.00048	0.7827
63.0965	0.00048	0.7827
63.1271	0.00048	0.7827
63.1578	0.00048	0.7827
63.1884	0.00048	0.7828
63.219	0.00048	0.7828
63.2497	0.00048	0.7828
63.2803	0.00048	0.7828
63.3109	0.00048	0.7828
63.3416	0.00048	0.7829
63.3722	0.00048	0.7829
63.4028	0.00048	0.7829
63.4334	0.00048	0.7829
63.4641	0.00048	0.7829
63.4947	0.00049	0.7829
63.5253	0.00049	0.783
63.556	0.00049	0.783
63.5866	0.00049	0.783
63.6172	0.00049	0.783
63.6479	0.00049	0.783
63.6785	0.00049	0.783
63.7091	0.00049	0.7831
63.7398	0.00049	0.7831
63.7704	0.00049	0.7831
63.801	0.00049	0.7831
63.8317	0.00049	0.7831
63.8623	0.00049	0.7831
63.8929	0.00049	0.7832
63.9235	0.00049	0.7832
63.9542	0.00049	0.7832
63.9848	0.00049	0.7832
64.0154	0.00049	0.7832
64.0461	0.00049	0.7832
64.0767	0.00049	0.7833
64.1073	0.0005	0.7833
64.138	0.0005	0.7833
64.1686	0.0005	0.7833
64.1992	0.0005	0.7833
64.2299	0.0005	0.7833
64.2605	0.0005	0.7834
64.2911	0.0005	0.7834
64.3218	0.0005	0.7834
64.3524	0.0005	0.7834
64.383	0.0005	0.7834
64.4137	0.0005	0.7834
64.4443	0.0005	0.7835
64.4749	0.0005	0.7835
64.5055	0.0005	0.7835
64.5362	0.0005	0.7835
64.5668	0.0005	0.7836
64.5974	0.0005	0.7836
64.6281	0.0005	0.7836
64.6587	0.0005	0.7836
64.6893	0.0005	0.7836
64.72	0.0005	0.7837
64.7506	0.0005	0.7837
64.7812	0.0005	0.7837
64.8119	0.0005	0.7837
64.8425	0.0005	0.7837
64.8731	0.0005	0.7838
64.9037	0.0005	0.7838
64.9344	0.0005	0.7838
64.965	0.0005	0.7838
64.9956	0.0005	0.7838
65.0263	0.0005	0.7838
65.0569	0.0005	0.7839
65.0875	0.0005	0.7839
65.1182	0.0005	0.7839
65.1488	0.0005	0.7839
65.1794	0.0005	0.7839
65.2101	0.0005	0.7839
65.2407	0.0005	0.7839
65.2713	0.0005	0.7839
65.302	0.0005	0.784
65.3326	0.0005	0.784
65.3632	0.00049	0.784
65.3938	0.00049	0.784
65.4245	0.00049	0.784
65.4551	0.00049	0.784
65.4857	0.00049	0.784
65.5164	0.00049	0.784
65.547	0.00049	0.7841
65.5776	0.00049	0.7841
65.6083	0.00049	0.7841
65.6389	0.00049	0.7841
65.6695	0.00049	0.7841
65.7002	0.00049	0.7841
65.7308	0.00049	0.7841
65.7614	0.00049	0.7841
65.7921	0.00049	0.7842
65.8227	0.00049	0.7842
65.8533	0.00049	0.7842
65.8839	0.00049	0.7842
65.9146	0.00049	0.7842
65.9452	0.00049	0.7842
65.9758	0.00049	0.7842
66.0065	0.00049	0.7842
66.0371	0.00049	0.7843
66.0677	0.00049	0.7843
66.0984	0.00049	0.7843
66.129	0.00049	0.7843
66.1596	0.00049	0.7843
66.1903	0.00049	0.7843
66.2209	0.00049	0.7843
66.2515	0.00049	0.7844
66.2822	0.00049	0.7844
66.3128	0.00049	0.7844
66.3434	0.00049	0.7844
66.374	0.00049	0.7844
66.4047	0.00049	0.7844
66.4353	0.00049	0.7844
66.4659	0.0005	0.7844
66.4966	0.0005	0.7845
66.5272	0.0005	0.7845
66.5578	0.0005	0.7845
66.5885	0.0005	0.7845
66.6191	0.0005	0.7845
66.6497	0.0005	0.7845
66.6804	0.0005	0.7845
66.711	0.0005	0.7846
66.7416	0.00051	0.7846
66.7723	0.00051	0.7846
66.8029	0.00051	0.7846
66.8335	0.00051	0.7846
66.8642	0.00051	0.7846
66.8948	0.00051	0.7847
66.9254	0.00051	0.7847
66.956	0.00052	0.7847
66.9867	0.00052	0.7847
67.0173	0.00052	0.7847
67.0479	0.00052	0.7847
67.0786	0.00052	0.7848
67.1092	0.00053	0.7848
67.1398	0.00053	0.7848
67.1705	0.00053	0.7848
67.2011	0.00053	0.7848
67.2317	0.00053	0.7848
67.2624	0.00054	0.7848
67.293	0.00054	0.7849
67.3236	0.00054	0.7849
67.3542	0.00054	0.7849
67.3849	0.00054	0.7849
67.4155	0.00055	0.7849
67.4461	0.00055	0.7849
67.4768	0.00055	0.7849
67.5074	0.00055	0.7849
67.538	0.00055	0.785
67.5687	0.00056	0.785
67.5993	0.00056	0.785
67.6299	0.00056	0.785
67.6606	0.00056	0.785
67.6912	0.00057	0.785
67.7218	0.00057	0.785
67.7525	0.00057	0.785
67.7831	0.00057	0.785
67.8137	0.00057	0.785
67.8444	0.00058	0.7851
67.875	0.00058	0.7851
67.9056	0.00058	0.7851
67.9362	0.00058	0.7851
67.9669	0.00058	0.7851
67.9975	0.00059	0.7851
68.0281	0.00059	0.7851
68.0588	0.00059	0.7851
68.0894	0.00059	0.7852
68.12	0.00059	0.7852
68.1507	0.00059	0.7852
68.1813	0.0006	0.7852
68.2119	0.0006	0.7852
68.2426	0.0006	0.7852
68.2732	0.0006	0.7853
68.3038	0.0006	0.7853
68.3344	0.00061	0.7853
68.3651	0.00061	0.7853
68.3957	0.00061	0.7853
68.4263	0.00061	0.7853
68.457	0.00061	0.7854
68.4876	0.00061	0.7854
68.5182	0.00061	0.7854
68.5489	0.00062	0.7854
68.5795	0.00062	0.7855
68.6101	0.00062	0.7855
68.6408	0.00062	0.7855
68.6714	0.00062	0.7855
68.702	0.00062	0.7855
68.7327	0.00062	0.7856
68.7633	0.00063	0.7856
68.7939	0.00063	0.7856
68.8246	0.00063	0.7856
68.8552	0.00063	0.7857
68.8858	0.00063	0.7857
68.9164	0.00063	0.7857
68.9471	0.00064	0.7857
68.9777	0.00064	0.7858
69.0083	0.00064	0.7858
69.039	0.00064	0.7858
69.0696	0.00064	0.7858
69.1002	0.00064	0.7859
69.1309	0.00065	0.7859
69.1615	0.00065	0.7859
69.1921	0.00065	0.7859
69.2228	0.00065	0.786
69.2534	0.00065	0.786
69.284	0.00065	0.786
69.3147	0.00066	0.7861
69.3453	0.00066	0.7861
69.3759	0.00066	0.7861
69.4065	0.00066	0.7861
69.4372	0.00066	0.7862
69.4678	0.00067	0.7862
69.4984	0.00067	0.7862
69.5291	0.00067	0.7862
69.5597	0.00067	0.7863
69.5903	0.00067	0.7863
69.621	0.00068	0.7863
69.6516	0.00068	0.7864
69.6822	0.00068	0.7864
69.7129	0.00068	0.7864
69.7435	0.00068	0.7864
69.7741	0.00069	0.7865
69.8048	0.00069	0.7865
69.8354	0.00069	0.7865
69.866	0.00069	0.7866
69.8966	0.0007	0.7866
69.9273	0.0007	0.7866
69.9579	0.0007	0.7866
69.9885	0.0007	0.7867
70.0192	0.0007	0.7867
70.0498	0.00071	0.7867
70.0804	0.00071	0.7867
70.1111	0.00071	0.7868
70.1417	0.00071	0.7868
70.1723	0.00071	0.7868
70.203	0.00072	0.7868
70.2336	0.00072	0.7868
70.2642	0.00072	0.7869
70.2949	0.00072	0.7869
70.3255	0.00072	0.7869
70.3561	0.00073	0.7869
70.3867	0.00073	0.7869
70.4174	0.00073	0.787
70.448	0.00073	0.787
70.4786	0.00073	0.787
70.5093	0.00073	0.787
70.5399	0.00074	0.787
70.5705	0.00074	0.7871
70.6012	0.00074	0.7871
70.6318	0.00074	0.7871
70.6624	0.00074	0.7871
70.6931	0.00074	0.7871
70.7237	0.00074	0.7871
70.7543	0.00074	0.7871
70.785	0.00075	0.7872
70.8156	0.00075	0.7872
70.8462	0.00075	0.7872
70.8768	0.00075	0.7872
70.9075	0.00075	0.7872
70.9381	0.00075	0.7872
70.9687	0.00075	0.7872
70.9994	0.00075	0.7873
71.03	0.00075	0.7873
71.0606	0.00075	0.7873
71.0913	0.00075	0.7873
71.1219	0.00075	0.7873
71.1525	0.00075	0.7873
71.1832	0.00075	0.7873
71.2138	0.00075	0.7874
71.2444	0.00075	0.7874
71.2751	0.00075	0.7874
71.3057	0.00075	0.7874
71.3363	0.00075	0.7874
71.367	0.00075	0.7874
71.3976	0.00075	0.7874
71.4282	0.00075	0.7874
71.4588	0.00075	0.7875
71.4895	0.00075	0.7875
71.5201	0.00075	0.7875
71.5507	0.00075	0.7875
71.5814	0.00075	0.7875
71.612	0.00075	0.7875
71.6426	0.00075	0.7876
71.6733	0.00075	0.7876
71.7039	0.00075	0.7876
71.7345	0.00075	0.7876
71.7652	0.00075	0.7876
71.7958	0.00074	0.7877
71.8264	0.00074	0.7877
71.857	0.00074	0.7877
71.8877	0.00074	0.7877
71.9183	0.00074	0.7878
71.9489	0.00074	0.7878
71.9796	0.00074	0.7878
72.0102	0.00074	0.7879
72.0408	0.00074	0.7879
72.0715	0.00074	0.788
72.1021	0.00074	0.788
72.1327	0.00074	0.788
72.1634	0.00074	0.7881
72.194	0.00074	0.7881
72.2246	0.00074	0.7882
72.2553	0.00074	0.7882
72.2859	0.00074	0.7882
72.3165	0.00074	0.7883
72.3472	0.00074	0.7883
72.3778	0.00074	0.7884
72.4084	0.00074	0.7884
72.439	0.00074	0.7884
72.4697	0.00074	0.7885
72.5003	0.00074	0.7885
72.5309	0.00074	0.7885
72.5616	0.00074	0.7886
72.5922	0.00075	0.7886
72.6228	0.00075	0.7886
72.6535	0.00075	0.7887
72.6841	0.00075	0.7887
72.7147	0.00075	0.7887
72.7454	0.00075	0.7887
72.776	0.00075	0.7888
72.8066	0.00075	0.7888
72.8372	0.00075	0.7888
72.8679	0.00075	0.7888
72.8985	0.00075	0.7889
72.9291	0.00075	0.7889
72.9598	0.00076	0.7889
72.9904	0.00076	0.7889
73.021	0.00076	0.7889
73.0517	0.00076	0.789
73.0823	0.00076	0.789
73.1129	0.00076	0.789
73.1436	0.00076	0.789
73.1742	0.00076	0.789
73.2048	0.00076	0.7891
73.2355	0.00076	0.7891
73.2661	0.00076	0.7891
73.2967	0.00076	0.7891
73.3273	0.00077	0.7892
73.358	0.00077	0.7892
73.3886	0.00077	0.7892
73.4192	0.00077	0.7892
73.4499	0.00077	0.7892
73.4805	0.00077	0.7893
73.5111	0.00077	0.7893
73.5418	0.00077	0.7893
73.5724	0.00077	0.7893
73.603	0.00077	0.7893
73.6337	0.00077	0.7893
73.6643	0.00077	0.7894
73.6949	0.00077	0.7894
73.7256	0.00077	0.7894
73.7562	0.00077	0.7894
73.7868	0.00077	0.7894
73.8175	0.00077	0.7894
73.8481	0.00077	0.7894
73.8787	0.00077	0.7894
73.9093	0.00077	0.7895
73.94	0.00077	0.7895
73.9706	0.00077	0.7895
74.0012	0.00077	0.7895
74.0319	0.00077	0.7895
74.0625	0.00077	0.7895
74.0931	0.00077	0.7896
74.1238	0.00077	0.7896
74.1544	0.00077	0.7896
74.185	0.00077	0.7896
74.2157	0.00077	0.7896
74.2463	0.00077	0.7897
74.2769	0.00077	0.7897
74.3075	0.00077	0.7897
74.3382	0.00077	0.7897
74.3688	0.00077	0.7898
74.3994	0.00077	0.7898
74.4301	0.00077	0.7898
74.4607	0.00077	0.7898
74.4913	0.00077	0.7899
74.522	0.00077	0.7899
74.5526	0.00076	0.7899
74.5832	0.00076	0.7899
74.6139	0.00076	0.79
74.6445	0.00076	0.79
74.6751	0.00076	0.79
74.7058	0.00076	0.7901
74.7364	0.00076	0.7901
74.767	0.00076	0.7901
74.7977	0.00076	0.7901
74.8283	0.00076	0.7901
74.8589	0.00076	0.7902
74.8895	0.00076	0.7902
74.9202	0.00076	0.7902
74.9508	0.00076	0.7902
74.9814	0.00076	0.7903
75.0121	0.00076	0.7903
75.0427	0.00076	0.7903
75.0733	0.00076	0.7903
75.104	0.00076	0.7904
75.1346	0.00076	0.7904
75.1652	0.00076	0.7904
75.1959	0.00075	0.7904
75.2265	0.00075	0.7904
75.2571	0.00075	0.7905
75.2878	0.00075	0.7905
75.3184	0.00075	0.7905
75.349	0.00075	0.7905
75.3796	0.00075	0.7906
75.4103	0.00075	0.7906
75.4409	0.00075	0.7906
75.4715	0.00075	0.7907
75.5022	0.00075	0.7907
75.5328	0.00075	0.7907
75.5634	0.00075	0.7907
75.5941	0.00075	0.7908
75.6247	0.00075	0.7908
75.6553	0.00075	0.7908
75.686	0.00075	0.7909
75.7166	0.00075	0.7909
75.7472	0.00075	0.7909
75.7779	0.00075	0.7909
75.8085	0.00075	0.791
75.8391	0.00075	0.791
75.8697	0.00075	0.791
75.9004	0.00075	0.791
75.931	0.00075	0.7911
75.9616	0.00075	0.7911
75.9923	0.00075	0.7911
76.0229	0.00075	0.7911
76.0535	0.00076	0.7911
76.0842	0.00076	0.7911
76.1148	0.00076	0.7912
76.1454	0.00076	0.7912
76.1761	0.00076	0.7912
76.2067	0.00076	0.7912
76.2373	0.00076	0.7912
76.268	0.00076	0.7913
76.2986	0.00076	0.7913
76.3292	0.00076	0.7913
76.3598	0.00076	0.7913
76.3905	0.00076	0.7914
76.4211	0.00076	0.7914
76.4517	0.00076	0.7914
76.4824	0.00076	0.7915
76.513	0.00076	0.7915
76.5436	0.00076	0.7915
76.5743	0.00076	0.7915
76.6049	0.00077	0.7916
76.6355	0.00077	0.7916
76.6662	0.00077	0.7916
76.6968	0.00077	0.7916
76.7274	0.00077	0.7917
76.7581	0.00077	0.7917
76.7887	0.00077	0.7917
76.8193	0.00077	0.7917
76.8499	0.00077	0.7918
76.8806	0.00077	0.7918
76.9112	0.00077	0.7918
76.9418	0.00077	0.7918
76.9725	0.00078	0.7918
77.0031	0.00078	0.7919
77.0337	0.00078	0.7919
77.0644	0.00078	0.7919
77.095	0.00078	0.7919
77.1256	0.00078	0.7919
77.1563	0.00078	0.792
77.1869	0.00078	0.792
77.2175	0.00079	0.792
77.2482	0.00079	0.792
77.2788	0.00079	0.792
77.3094	0.00079	0.7921
77.34	0.00079	0.7921
77.3707	0.00079	0.7921
77.4013	0.00079	0.7921
77.4319	0.0008	0.7922
77.4626	0.0008	0.7922
77.4932	0.0008	0.7922
77.5238	0.0008	0.7923
77.5545	0.0008	0.7923
77.5851	0.00081	0.7923
77.6157	0.00081	0.7923
77.6464	0.00081	0.7924
77.677	0.00081	0.7924
77.7076	0.00081	0.7924
77.7383	0.00082	0.7925
77.7689	0.00082	0.7925
77.7995	0.00082	0.7925
77.8301	0.00082	0.7925
77.8608	0.00082	0.7926
77.8914	0.00083	0.7926
77.922	0.00083	0.7926
77.9527	0.00083	0.7926
77.9833	0.00083	0.7927
78.0139	0.00084	0.7927
78.0446	0.00084	0.7927
78.0752	0.00084	0.7927
78.1058	0.00084	0.7927
78.1365	0.00085	0.7927
78.1671	0.00085	0.7928
78.1977	0.00085	0.7928
78.2284	0.00085	0.7928
78.259	0.00085	0.7928
78.2896	0.00086	0.7928
78.3203	0.00086	0.7928
78.3509	0.00086	0.7928
78.3815	0.00086	0.7928
78.4121	0.00086	0.7929
78.4428	0.00087	0.7929
78.4734	0.00087	0.7929
78.504	0.00087	0.7929
78.5347	0.00087	0.7929
78.5653	0.00087	0.7929
78.5959	0.00088	0.793
78.6266	0.00088	0.793
78.6572	0.00088	0.793
78.6878	0.00088	0.793
78.7185	0.00088	0.793
78.7491	0.00089	0.7931
78.7797	0.00089	0.7931
78.8103	0.00089	0.7931
78.841	0.00089	0.7931
78.8716	0.00089	0.7932
78.9022	0.00089	0.7932
78.9329	0.00089	0.7932
78.9635	0.0009	0.7932
78.9941	0.0009	0.7933
79.0248	0.0009	0.7933
79.0554	0.0009	0.7933
79.086	0.0009	0.7934
79.1167	0.0009	0.7934
79.1473	0.0009	0.7934
79.1779	0.0009	0.7934
79.2086	0.0009	0.7935
79.2392	0.0009	0.7935
79.2698	0.00091	0.7935
79.3005	0.00091	0.7936
79.3311	0.00091	0.7936
79.3617	0.00091	0.7936
79.3923	0.00091	0.7937
79.423	0.00091	0.7937
79.4536	0.00091	0.7937
79.4842	0.00091	0.7938
79.5149	0.00091	0.7938
79.5455	0.00091	0.7938
79.5761	0.00091	0.7939
79.6068	0.00091	0.7939
79.6374	0.00091	0.7939
79.668	0.00091	0.794
79.6987	0.00091	0.794
79.7293	0.00091	0.794
79.7599	0.00091	0.7941
79.7906	0.00091	0.7941
79.8212	0.00091	0.7942
79.8518	0.00091	0.7942
79.8824	0.00091	0.7942
79.9131	0.00091	0.7943
79.9437	0.00091	0.7943
79.9743	0.00091	0.7944
80.005	0.00091	0.7944
80.0356	0.00091	0.7945
80.0662	0.00091	0.7945
80.0969	0.00091	0.7945
80.1275	0.00091	0.7946
80.1581	0.00091	0.7946
80.1888	0.00091	0.7947
80.2194	0.00091	0.7947
80.25	0.00091	0.7947
80.2807	0.00091	0.7948
80.3113	0.00091	0.7948
80.3419	0.00091	0.7949
80.3725	0.00091	0.7949
80.4032	0.00091	0.7949
80.4338	0.00091	0.795
80.4644	0.00091	0.795
80.4951	0.00091	0.795
80.5257	0.00091	0.7951
80.5563	0.00091	0.7951
80.587	0.00091	0.7951
80.6176	0.00091	0.7952
80.6482	0.00091	0.7952
80.6789	0.00091	0.7952
80.7095	0.00091	0.7953
80.7401	0.00091	0.7953
80.7708	0.00091	0.7953
80.8014	0.00091	0.7954
80.832	0.00091	0.7954
80.8626	0.0009	0.7954
80.8933	0.0009	0.7954
80.9239	0.0009	0.7955
80.9545	0.0009	0.7955
80.9852	0.0009	0.7955
81.0158	0.0009	0.7955
81.0464	0.0009	0.7956
81.0771	0.0009	0.7956
81.1077	0.0009	0.7956
81.1383	0.00089	0.7956
81.169	0.00089	0.7957
81.1996	0.00089	0.7957
[truncated: 287 more rows]

## Sheet: NanoDSF MadB
T[°C]	Ratio 350nm / 330nm	S.D.	First derivative	S.D. of first derivative
19.9985	0.604909	0.000641598	-0.00043893	0.000101081
20.0283	0.60489	0.00064553	-0.000437128	9.98718e-05
20.0581	0.60487	0.000649493	-0.000435328	9.86619e-05
20.0879	0.60485	0.000653446	-0.000433528	9.74513e-05
20.1177	0.604831	0.000657436	-0.000431731	9.62403e-05
20.1475	0.604811	0.000661426	-0.000429935	9.50289e-05
20.1773	0.604792	0.000665464	-0.00042814	9.38171e-05
20.2071	0.604773	0.00066944	-0.000426347	9.26049e-05
20.2369	0.604754	0.000673434	-0.000424555	9.13925e-05
20.2667	0.604735	0.000677372	-0.000422765	9.018e-05
20.2965	0.604716	0.000681263	-0.000420976	8.89674e-05
20.3264	0.604697	0.000685144	-0.000419189	8.77548e-05
20.3562	0.604679	0.000688941	-0.000417403	8.65423e-05
20.386	0.60466	0.00069265	-0.000415618	8.53301e-05
20.4158	0.604642	0.000696291	-0.000413835	8.41181e-05
20.4456	0.604623	0.000699834	-0.000412053	8.29067e-05
20.4754	0.604605	0.000703268	-0.000410273	8.16957e-05
20.5052	0.604587	0.000706587	-0.000408494	8.04855e-05
20.535	0.604569	0.000709792	-0.000406716	7.92761e-05
20.5648	0.604551	0.00071289	-0.000404939	7.80675e-05
20.5946	0.604533	0.000715871	-0.000403164	7.68601e-05
20.6244	0.604515	0.000718747	-0.00040139	7.56539e-05
20.6542	0.604498	0.000721505	-0.000399617	7.4449e-05
20.684	0.60448	0.000724159	-0.000397845	7.32456e-05
20.7139	0.604462	0.000726707	-0.000396074	7.20438e-05
20.7437	0.604445	0.000729167	-0.000394304	7.08438e-05
20.7735	0.604427	0.000731511	-0.000392535	6.96458e-05
20.8033	0.60441	0.000733812	-0.000390766	6.84498e-05
20.8331	0.604393	0.000736062	-0.000388998	6.72561e-05
20.8629	0.604375	0.00073827	-0.000387231	6.60649e-05
20.8927	0.604358	0.00074051	-0.000385465	6.48763e-05
20.9225	0.604341	0.000742752	-0.000383699	6.36904e-05
20.9523	0.604324	0.000745	-0.000381933	6.25074e-05
20.9821	0.604307	0.000747334	-0.000380168	6.13276e-05
21.0119	0.604293	0.000746571	-0.000378402	6.01511e-05
21.0417	0.604278	0.00074583	-0.000376637	5.89781e-05
21.0715	0.604265	0.000745258	-0.000374871	5.78087e-05
21.1014	0.604252	0.000744968	-0.000373106	5.66431e-05
21.1312	0.60424	0.000745179	-0.000371339	5.54817e-05
21.161	0.604228	0.000745242	-0.000369573	5.43245e-05
21.1908	0.604217	0.000745222	-0.000367805	5.31717e-05
21.2206	0.604206	0.000745047	-0.000366037	5.20235e-05
21.2504	0.604196	0.00074464	-0.000364268	5.08802e-05
21.2802	0.604187	0.000743996	-0.000362497	4.97419e-05
21.31	0.604178	0.000743169	-0.000360725	4.86088e-05
21.3398	0.60417	0.000742264	-0.000358952	4.74813e-05
21.3696	0.604163	0.00074149	-0.000357177	4.63594e-05
21.3994	0.604156	0.000741057	-0.0003554	4.52434e-05
21.4292	0.60415	0.000741127	-0.000353621	4.41335e-05
21.459	0.604143	0.000741935	-0.00035184	4.30298e-05
21.4888	0.604137	0.00074354	-0.000350057	4.19327e-05
21.5187	0.604131	0.000746053	-0.000348271	4.08421e-05
21.5485	0.604125	0.000749615	-0.000346483	3.97584e-05
21.5783	0.604118	0.000754356	-0.000344692	3.86816e-05
21.6081	0.604111	0.000760362	-0.000342898	3.76118e-05
21.6379	0.604104	0.000767632	-0.000341101	3.65492e-05
21.6677	0.604097	0.000776105	-0.0003393	3.54938e-05
21.6975	0.604089	0.000785578	-0.000337497	3.44456e-05
21.7273	0.604081	0.000795711	-0.000335689	3.34049e-05
21.7571	0.604072	0.000806241	-0.000333878	3.23715e-05
21.7869	0.604063	0.000816935	-0.000332062	3.13455e-05
21.8167	0.604054	0.000827663	-0.000330242	3.03269e-05
21.8465	0.604045	0.000838207	-0.000328418	2.93158e-05
21.8763	0.604036	0.000848412	-0.00032659	2.83122e-05
21.9062	0.604026	0.000858068	-0.000324756	2.73159e-05
21.936	0.604017	0.000866956	-0.000322918	2.63271e-05
21.9658	0.604009	0.000874948	-0.000321074	2.53457e-05
21.9956	0.604001	0.000881989	-0.000319225	2.43717e-05
22.0254	0.603994	0.000888	-0.000317371	2.34049e-05
22.0552	0.603987	0.000893046	-0.000315511	2.24455e-05
22.085	0.603982	0.000897158	-0.000313646	2.14932e-05
22.1148	0.603976	0.000900414	-0.000311775	2.0548e-05
22.1446	0.603972	0.000902799	-0.000309898	1.96099e-05
22.1744	0.603968	0.000904498	-0.000308015	1.86786e-05
22.2042	0.603964	0.000905429	-0.000306126	1.77542e-05
22.234	0.603961	0.000905774	-0.00030423	1.68365e-05
22.2638	0.603958	0.000905792	-0.000302329	1.59254e-05
22.2936	0.603955	0.000905779	-0.000300421	1.50206e-05
22.3235	0.603952	0.000905963	-0.000298507	1.41218e-05
22.3533	0.603949	0.000906595	-0.000296586	1.32288e-05
22.3831	0.603945	0.000907641	-0.00029466	1.23414e-05
22.4129	0.603941	0.000909127	-0.000292726	1.14592e-05
22.4427	0.603937	0.000910908	-0.000290787	1.05818e-05
22.4725	0.603932	0.000912749	-0.00028884	9.70902e-06
22.5023	0.603927	0.000914504	-0.000286888	8.84037e-06
22.5321	0.603922	0.000915912	-0.000284929	7.97548e-06
22.5619	0.603916	0.00091678	-0.000282964	7.11389e-06
22.5917	0.60391	0.000916938	-0.000280992	6.25514e-06
22.6215	0.603904	0.000916329	-0.000279015	5.39876e-06
22.6513	0.603898	0.00091498	-0.000277031	4.5442e-06
22.6811	0.603891	0.000912886	-0.000275042	3.69087e-06
22.711	0.603884	0.000910075	-0.000273047	2.83817e-06
22.7408	0.603877	0.000906553	-0.000271047	1.98545e-06
22.7706	0.60387	0.000902328	-0.000269042	1.13204e-06
22.8004	0.603862	0.000897397	-0.000267033	2.77214e-07
22.8302	0.603854	0.000891738	-0.00026502	5.7973e-07
22.86	0.603845	0.000885503	-0.000263002	1.43948e-06
22.8898	0.603836	0.000878723	-0.000260983	2.30273e-06
22.9196	0.603827	0.000871567	-0.000258961	3.17009e-06
22.9494	0.603817	0.000864114	-0.000256938	4.04207e-06
22.9792	0.603807	0.000856478	-0.000254916	4.91906e-06
23.009	0.603796	0.000848679	-0.000252896	5.80123e-06
23.0388	0.603784	0.000840783	-0.000250879	6.68857e-06
23.0686	0.603773	0.000832878	-0.00024887	7.58077e-06
23.0984	0.60376	0.000825095	-0.000246871	8.47378e-06
23.1283	0.603747	0.000817756	-0.000245025	9.1725e-06
23.1581	0.603734	0.000811138	-0.000243185	9.88655e-06
23.1879	0.603719	0.000805453	-0.000241352	1.06198e-05
23.2177	0.603704	0.000800919	-0.000239526	1.13764e-05
23.2475	0.603688	0.000797496	-0.000237707	1.21604e-05
23.2773	0.603671	0.000795282	-0.000235897	1.29762e-05
23.3071	0.603654	0.000794021	-0.000234095	1.38281e-05
23.3369	0.603638	0.000793445	-0.000232303	1.47208e-05
23.3667	0.603621	0.000793331	-0.000230521	1.56588e-05
23.3965	0.603606	0.000793522	-0.000228751	1.66457e-05
23.4263	0.60359	0.000793908	-0.000226993	1.76852e-05
23.4561	0.603576	0.000794373	-0.000225247	1.87806e-05
23.4859	0.603562	0.000794846	-0.00022319	1.94763e-05
23.5158	0.603549	0.000795246	-0.000221083	2.01442e-05
23.5456	0.603536	0.000795534	-0.000218969	2.08465e-05
23.5754	0.603525	0.000795607	-0.000216848	2.15846e-05
23.6052	0.603514	0.000795353	-0.00021472	2.236e-05
23.635	0.603503	0.000794698	-0.000212585	2.31737e-05
23.6648	0.603493	0.000793581	-0.000210443	2.40266e-05
23.6946	0.603484	0.00079192	-0.000208293	2.49195e-05
23.7244	0.603475	0.000789702	-0.000206137	2.58527e-05
23.7542	0.603466	0.000786917	-0.000203975	2.68264e-05
23.784	0.603458	0.000783579	-0.000201807	2.78404e-05
23.8138	0.60345	0.000779737	-0.000199633	2.88942e-05
23.8436	0.603442	0.000775556	-0.000197454	2.99868e-05
23.8734	0.603435	0.000771091	-0.000195271	3.11172e-05
23.9032	0.603429	0.000766409	-0.000193085	3.22839e-05
23.9331	0.603422	0.000761595	-0.000190896	3.34852e-05
23.9629	0.603417	0.000756606	-0.000188705	3.47192e-05
23.9927	0.603412	0.000751356	-0.000186513	3.59834e-05
24.0225	0.603408	0.000745813	-0.000184321	3.72756e-05
24.0523	0.603404	0.000739906	-0.000182131	3.85929e-05
24.0821	0.6034	0.000733637	-0.000179942	3.99325e-05
24.1119	0.603397	0.000726952	-0.000177757	4.12913e-05
24.1417	0.603394	0.000719954	-0.000175576	4.26663e-05
24.1715	0.603392	0.000712511	-0.0001734	4.40538e-05
24.2013	0.603389	0.000704669	-0.000171231	4.54504e-05
24.2311	0.603388	0.000696417	-0.000169071	4.68527e-05
24.2609	0.603387	0.00068788	-0.00016692	4.8257e-05
24.2907	0.603386	0.00067939	-0.00016478	4.96596e-05
24.3206	0.603385	0.000671202	-0.000162652	5.10568e-05
24.3503	0.603384	0.000663687	-0.000160539	5.24447e-05
24.3802	0.603383	0.000657049	-0.000158441	5.38197e-05
24.41	0.603382	0.000651582	-0.00015636	5.51781e-05
24.4398	0.60338	0.000647201	-0.000154299	5.65161e-05
24.4696	0.603378	0.000644006	-0.000152258	5.78303e-05
24.4994	0.603376	0.000641913	-0.00015024	5.91169e-05
24.5292	0.603373	0.000640712	-0.000148246	6.03724e-05
24.559	0.603369	0.000640232	-0.000146278	6.15934e-05
24.5888	0.603365	0.000640391	-0.000144337	6.27764e-05
24.6186	0.603361	0.00064101	-0.000142425	6.39182e-05
24.6484	0.603356	0.000641985	-0.000140544	6.50158e-05
24.6782	0.603352	0.000643183	-0.000138694	6.60662e-05
24.708	0.603347	0.000644576	-0.000136877	6.70667e-05
24.7379	0.603342	0.000646168	-0.000135095	6.80147e-05
24.7677	0.603337	0.00064783	-0.00013335	6.89077e-05
24.7975	0.603333	0.00064949	-0.000131643	6.97431e-05
24.8273	0.603328	0.000651099	-0.000129974	7.05187e-05
24.8571	0.603323	0.0006526	-0.000128347	7.12324e-05
24.8869	0.603318	0.000654037	-0.00012676	7.18821e-05
24.9167	0.603313	0.000655503	-0.000125216	7.24659e-05
24.9465	0.603307	0.00065712	-0.000123715	7.29824e-05
24.9763	0.603302	0.000659058	-0.000122258	7.34301e-05
25.0061	0.603296	0.000661468	-0.000120845	7.38077e-05
25.0359	0.60329	0.000664345	-0.000119476	7.41146e-05
25.0657	0.603284	0.000667691	-0.000118151	7.435e-05
25.0955	0.603278	0.000671617	-0.000116869	7.45139e-05
25.1254	0.603272	0.000676086	-0.000115631	7.46061e-05
25.1551	0.603266	0.000680995	-0.000114435	7.46271e-05
25.185	0.60326	0.00068627	-0.00011328	7.45772e-05
25.2148	0.603254	0.00069201	-0.000112166	7.44567e-05
25.2446	0.603248	0.000698082	-0.000111091	7.4268e-05
25.2744	0.603243	0.000704496	-0.000110053	7.40129e-05
25.3042	0.603237	0.00071116	-0.000109052	7.36933e-05
25.334	0.603231	0.000717882	-0.000108084	7.33113e-05
25.3638	0.603226	0.000724561	-0.000107149	7.28695e-05
25.3936	0.603222	0.000730916	-0.000106244	7.23706e-05
25.4234	0.603218	0.000736768	-0.000105367	7.18174e-05
25.4532	0.603215	0.00074194	-0.000104518	7.12131e-05
25.483	0.603213	0.000746392	-0.000103692	7.05605e-05
25.5128	0.60321	0.000750072	-0.00010289	6.98631e-05
25.5426	0.603209	0.000752925	-0.000102107	6.9124e-05
25.5725	0.603208	0.000755053	-0.000101342	6.83466e-05
25.6023	0.603207	0.00075645	-0.000100593	6.75346e-05
25.6321	0.603207	0.000757255	-9.98581e-05	6.66915e-05
25.6619	0.603207	0.000757591	-9.91337e-05	6.58213e-05
25.6917	0.603208	0.000757425	-9.84179e-05	6.49279e-05
25.7215	0.603209	0.000756923	-9.7708e-05	6.40154e-05
25.7513	0.60321	0.000756171	-9.70017e-05	6.30879e-05
25.7811	0.603213	0.000755191	-9.62966e-05	6.21497e-05
25.8109	0.603216	0.000754113	-9.55901e-05	6.12048e-05
25.8407	0.60322	0.000753032	-9.488e-05	6.02575e-05
25.8705	0.603224	0.000751953	-9.41638e-05	5.93118e-05
25.9003	0.603229	0.000750843	-9.34393e-05	5.8372e-05
25.9301	0.603234	0.000749612	-9.27042e-05	5.74418e-05
25.9599	0.60324	0.000748193	-9.19565e-05	5.65252e-05
25.9898	0.603246	0.000746497	-9.11943e-05	5.56255e-05
26.0196	0.603253	0.000744422	-9.04157e-05	5.47463e-05
26.0494	0.60326	0.000741954	-8.96192e-05	5.38906e-05
26.0792	0.603267	0.000738998	-8.88033e-05	5.30617e-05
26.109	0.603274	0.000735498	-8.79665e-05	5.22623e-05
26.1388	0.603281	0.000731404	-8.71078e-05	5.1495e-05
26.1686	0.603288	0.000726713	-8.62257e-05	5.07625e-05
26.1984	0.603296	0.000721246	-8.53194e-05	5.00669e-05
26.2282	0.603304	0.000714854	-8.43875e-05	4.94104e-05
26.258	0.603311	0.00070745	-8.34286e-05	4.87956e-05
26.2878	0.603319	0.000698887	-8.24425e-05	4.82231e-05
26.3176	0.603327	0.00068925	-8.14287e-05	4.76937e-05
26.3474	0.603335	0.000678573	-8.03866e-05	4.72083e-05
26.3773	0.603343	0.000666946	-7.9316e-05	4.67674e-05
26.4071	0.603351	0.000654449	-7.82165e-05	4.63712e-05
26.4369	0.603358	0.000641138	-7.70878e-05	4.60201e-05
26.4667	0.603365	0.000627238	-7.59299e-05	4.5714e-05
26.4965	0.603371	0.000612962	-7.47424e-05	4.54528e-05
26.5263	0.603376	0.000598538	-7.35253e-05	4.52364e-05
26.5561	0.60338	0.000584316	-7.22784e-05	4.50645e-05
26.5859	0.603384	0.000570488	-7.10018e-05	4.49367e-05
26.6157	0.603386	0.000557379	-6.96956e-05	4.48523e-05
26.6455	0.603387	0.000545204	-6.83602e-05	4.48108e-05
26.6753	0.603387	0.000534176	-6.6996e-05	4.48113e-05
26.7051	0.603387	0.000524442	-6.56036e-05	4.4853e-05
26.7349	0.603385	0.000516151	-6.41842e-05	4.49347e-05
26.7647	0.603382	0.000509355	-6.27387e-05	4.50554e-05
26.7946	0.603378	0.000503955	-6.12687e-05	4.52134e-05
26.8244	0.603374	0.000499904	-5.9776e-05	4.54071e-05
26.8542	0.603369	0.000497002	-5.82623e-05	4.56345e-05
26.884	0.603363	0.000495074	-5.673e-05	4.58935e-05
26.9138	0.603357	0.000493993	-5.51813e-05	4.61819e-05
26.9436	0.60335	0.000493681	-5.36187e-05	4.64971e-05
26.9734	0.603343	0.000494001	-5.2045e-05	4.68362e-05
27.0032	0.603336	0.000494831	-5.04629e-05	4.71963e-05
27.033	0.603328	0.000496017	-4.88755e-05	4.75742e-05
27.0628	0.603321	0.000497476	-4.72858e-05	4.79666e-05
27.0926	0.603313	0.000499129	-4.5697e-05	4.837e-05
27.1224	0.603305	0.00050093	-4.41122e-05	4.87808e-05
27.1522	0.603297	0.000502722	-4.25349e-05	4.91951e-05
27.1821	0.603289	0.000504434	-4.09685e-05	4.96091e-05
27.2119	0.603281	0.000505993	-3.94162e-05	5.00187e-05
27.2417	0.603272	0.000507323	-3.78817e-05	5.04198e-05
27.2715	0.603263	0.000508369	-3.63682e-05	5.0808e-05
27.3013	0.603254	0.000509139	-3.48797e-05	5.11782e-05
27.3311	0.603244	0.000509766	-3.34192e-05	5.15261e-05
27.3609	0.603233	0.00051027	-3.19899e-05	5.18476e-05
27.3907	0.603222	0.000510916	-3.05947e-05	5.21384e-05
27.4205	0.60321	0.000511907	-2.92367e-05	5.23943e-05
27.4503	0.603198	0.000513422	-2.79185e-05	5.26113e-05
27.4801	0.603185	0.000515665	-2.66427e-05	5.27853e-05
27.5099	0.603172	0.000518718	-2.5412e-05	5.29126e-05
27.5397	0.603159	0.000522794	-2.42287e-05	5.29893e-05
27.5695	0.603146	0.000527928	-2.30952e-05	5.30122e-05
27.5994	0.603132	0.000534263	-2.20134e-05	5.29781e-05
27.6292	0.603119	0.000541719	-2.09851e-05	5.28844e-05
27.659	0.603106	0.000550183	-2.00118e-05	5.27287e-05
27.6888	0.603094	0.000559529	-1.90945e-05	5.25094e-05
27.7186	0.603082	0.00056941	-1.82342e-05	5.22253e-05
27.7484	0.60307	0.000579458	-1.7431e-05	5.18754e-05
27.7782	0.60306	0.00058937	-1.66852e-05	5.14596e-05
27.808	0.603051	0.000598878	-1.5996e-05	5.0978e-05
27.8378	0.603042	0.000607559	-1.53625e-05	5.04313e-05
27.8676	0.603035	0.000615147	-1.47831e-05	4.98203e-05
27.8974	0.603028	0.000621426	-1.42559e-05	4.91466e-05
27.9272	0.603022	0.000626149	-1.37786e-05	4.8412e-05
27.957	0.603017	0.000629236	-1.33485e-05	4.76184e-05
27.9869	0.603013	0.000630596	-1.29629e-05	4.67682e-05
28.0167	0.603009	0.000630185	-1.26185e-05	4.58638e-05
28.0465	0.603006	0.000628116	-1.2312e-05	4.49078e-05
28.0763	0.603004	0.000624463	-1.204e-05	4.39032e-05
28.1061	0.603003	0.000619396	-1.17988e-05	4.2853e-05
28.1359	0.603002	0.000613139	-1.15846e-05	4.17603e-05
28.1657	0.603002	0.000605822	-1.13935e-05	4.06286e-05
28.1955	0.603001	0.000597693	-1.12215e-05	3.94612e-05
28.2253	0.603002	0.000589016	-1.10644e-05	3.82617e-05
28.2551	0.603002	0.000580178	-1.0918e-05	3.70337e-05
28.2849	0.603001	0.000571448	-1.07782e-05	3.5781e-05
28.3147	0.603001	0.00056298	-1.06407e-05	3.45073e-05
28.3445	0.603	0.000555086	-1.05014e-05	3.32166e-05
28.3743	0.603	0.000547862	-1.03559e-05	3.19132e-05
28.4042	0.602998	0.000541472	-1.02e-05	3.06013e-05
28.434	0.602997	0.000536066	-1.00294e-05	2.92854e-05
28.4638	0.602996	0.000531651	-9.83984e-06	2.79696e-05
28.4936	0.602995	0.0005281	-9.6272e-06	2.66583e-05
28.5234	0.602995	0.000525346	-9.38727e-06	2.53557e-05
28.5532	0.602995	0.000523021	-9.11586e-06	2.40659e-05
28.583	0.602996	0.000521006	-8.80887e-06	2.27931e-05
28.6128	0.602998	0.00051917	-8.46225e-06	2.15411e-05
28.6426	0.603	0.000517292	-8.07209e-06	2.03137e-05
28.6724	0.603003	0.000515287	-7.63464e-06	1.91146e-05
28.7022	0.603007	0.000513027	-7.14638e-06	1.79474e-05
28.732	0.603012	0.000510388	-6.60399e-06	1.68157e-05
28.7618	0.603017	0.000507196	-6.00446e-06	1.57227e-05
28.7917	0.603024	0.000503301	-5.34508e-06	1.46714e-05
28.8215	0.603031	0.000498756	-4.62342e-06	1.36648e-05
28.8513	0.60304	0.000493467	-3.83735e-06	1.27056e-05
28.8811	0.603049	0.000487309	-2.98482e-06	1.17962e-05
28.9109	0.603058	0.000480488	-2.06427e-06	1.09388e-05
28.9407	0.603068	0.00047298	-1.07482e-06	1.01362e-05
28.9705	0.603078	0.000464965	-1.58077e-08	9.39029e-06
29.0003	0.603088	0.000456708	1.11302e-06	8.70284e-06
29.0301	0.603098	0.000448424	2.3115e-06	8.07535e-06
29.0599	0.603107	0.000440485	3.57904e-06	7.50905e-06
29.0897	0.603116	0.000433224	4.91475e-06	7.00495e-06
29.1195	0.603125	0.000427067	6.31742e-06	6.56381e-06
29.1493	0.603133	0.000422206	7.78553e-06	6.18608e-06
29.1791	0.60314	0.000418799	9.31727e-06	5.87196e-06
29.209	0.603146	0.000416918	1.09105e-05	5.6213e-06
29.2388	0.603151	0.00041649	1.25629e-05	5.43339e-06
29.2686	0.603156	0.000417482	1.42718e-05	5.30713e-06
29.2984	0.603161	0.000419659	1.60341e-05	5.24088e-06
29.3282	0.603165	0.000422684	1.78467e-05	5.23248e-06
29.358	0.603169	0.000426255	1.97062e-05	5.27944e-06
29.3878	0.603174	0.00043006	2.16093e-05	5.37957e-06
29.4176	0.603178	0.000433983	2.35523e-05	5.52966e-06
29.4474	0.603183	0.000437786	2.55305e-05	5.72562e-06
29.4772	0.603189	0.000441447	2.754e-05	5.96379e-06
29.507	0.603194	0.000444787	2.95763e-05	6.24025e-06
29.5368	0.603201	0.00044783	3.1635e-05	6.55094e-06
29.5666	0.603209	0.000450416	3.37115e-05	6.89162e-06
29.5965	0.603217	0.000452554	3.58011e-05	7.25795e-06
29.6263	0.603225	0.000454173	3.78994e-05	7.64572e-06
29.6561	0.603233	0.000455297	4.00018e-05	8.0508e-06
29.6859	0.603242	0.000456011	4.2104e-05	8.46916e-06
29.7157	0.603251	0.00045632	4.42016e-05	8.89696e-06
29.7455	0.60326	0.000456308	4.62905e-05	9.33048e-06
29.7753	0.603269	0.000456028	4.83668e-05	9.76624e-06
29.8051	0.603278	0.000455497	5.04267e-05	1.02011e-05
29.8349	0.603286	0.000454746	5.24665e-05	1.0632e-05
29.8647	0.603294	0.000453687	5.4483e-05	1.10567e-05
29.8945	0.603302	0.000452406	5.64727e-05	1.14728e-05
29.9243	0.603308	0.000450951	5.84329e-05	1.18787e-05
29.9541	0.603313	0.00044955	6.03607e-05	1.22728e-05
29.984	0.603317	0.000448309	6.22533e-05	1.26542e-05
30.0138	0.603319	0.000447426	6.41079e-05	1.30224e-05
30.0436	0.60332	0.000446962	6.59226e-05	1.33762e-05
30.0734	0.60332	0.000446981	6.7695e-05	1.37153e-05
30.1032	0.603319	0.000447547	6.94233e-05	1.40391e-05
30.133	0.603317	0.000448582	7.11054e-05	1.43475e-05
30.1628	0.603314	0.000449965	7.27401e-05	1.46402e-05
30.1926	0.603311	0.00045163	7.43259e-05	1.4917e-05
30.2224	0.603306	0.000453458	7.58618e-05	1.51781e-05
30.2522	0.603302	0.000455342	7.73471e-05	1.54233e-05
30.282	0.603297	0.000457313	7.87812e-05	1.56528e-05
30.3118	0.603292	0.000459433	8.01639e-05	1.58666e-05
30.3416	0.603286	0.000461834	8.1495e-05	1.6065e-05
30.3714	0.603281	0.000464568	8.27748e-05	1.62486e-05
30.4013	0.603276	0.000467832	8.40036e-05	1.64178e-05
30.4311	0.603271	0.000471824	8.51819e-05	1.6573e-05
30.4609	0.603267	0.000476549	8.63103e-05	1.67146e-05
30.4907	0.603262	0.000482142	8.73904e-05	1.68446e-05
30.5205	0.603258	0.000488461	8.84232e-05	1.69637e-05
30.5503	0.603254	0.000495356	8.94101e-05	1.70735e-05
30.5801	0.60325	0.000502685	9.03525e-05	1.71751e-05
30.6099	0.603247	0.000510322	9.1252e-05	1.72698e-05
30.6397	0.603244	0.00051823	9.211e-05	1.73593e-05
30.6695	0.60324	0.000526466	9.29284e-05	1.74451e-05
30.6993	0.603237	0.000535047	9.3709e-05	1.75286e-05
30.7291	0.603234	0.000544027	9.44535e-05	1.76114e-05
30.7589	0.603231	0.000553384	9.5164e-05	1.76949e-05
30.7888	0.603227	0.000562998	9.58424e-05	1.77803e-05
30.8185	0.603224	0.000572782	9.64907e-05	1.7869e-05
30.8484	0.60322	0.000582504	9.71111e-05	1.79621e-05
30.8782	0.603216	0.000591991	9.77058e-05	1.80607e-05
30.908	0.603212	0.000601007	9.82775e-05	1.8166e-05
30.9378	0.603209	0.000609321	9.88286e-05	1.82792e-05
30.9676	0.603205	0.000616511	9.93619e-05	1.8401e-05
30.9974	0.603202	0.00062234	9.988e-05	1.85322e-05
31.0272	0.6032	0.000626683	0.000100386	1.86734e-05
31.057	0.603198	0.00062959	0.000100881	1.8825e-05
31.0868	0.603197	0.000631233	0.00010137	1.89872e-05
31.1166	0.603196	0.000631758	0.000101854	1.91606e-05
31.1464	0.603196	0.000631267	0.000102336	1.93451e-05
31.1762	0.603196	0.000629774	0.00010282	1.95408e-05
31.2061	0.603197	0.000627274	0.000103307	1.97477e-05
31.2359	0.603198	0.00062385	0.000103801	1.99656e-05
31.2657	0.603199	0.000619682	0.000104303	2.01942e-05
31.2955	0.603201	0.000614843	0.000104817	2.0433e-05
31.3253	0.603203	0.000609608	0.000105344	2.06812e-05
31.3551	0.603206	0.000604127	0.000105886	2.0938e-05
31.3849	0.60321	0.000598635	0.000106445	2.12023e-05
31.4147	0.603214	0.000593314	0.000107023	2.14729e-05
31.4445	0.603219	0.000588208	0.00010762	2.17488e-05
31.4743	0.603225	0.000583181	0.000108238	2.20287e-05
31.5041	0.603231	0.000578198	0.000108878	2.23115e-05
31.5339	0.603238	0.000573263	0.00010954	2.25955e-05
31.5637	0.603246	0.000568446	0.000110226	2.2879e-05
31.5935	0.603254	0.000563742	0.000110935	2.31604e-05
31.6233	0.603263	0.000559258	0.000111668	2.34384e-05
31.6532	0.603272	0.000555003	0.000112425	2.37115e-05
31.683	0.603281	0.000551057	0.000113207	2.39786e-05
31.7128	0.603291	0.000547386	0.000114013	2.42388e-05
31.7426	0.6033	0.000543974	0.000114845	2.44914e-05
31.7724	0.603309	0.00054076	0.000115701	2.47356e-05
31.8022	0.603319	0.00053761	0.000116582	2.49709e-05
31.832	0.603328	0.000534405	0.000117488	2.51967e-05
31.8618	0.603336	0.000530944	0.000118418	2.54128e-05
31.8916	0.603345	0.000527077	0.000119371	2.56188e-05
31.9214	0.603353	0.000522802	0.000120349	2.58145e-05
31.9512	0.60336	0.000518104	0.000121349	2.6e-05
31.981	0.603367	0.000512968	0.000122372	2.61751e-05
32.0108	0.603374	0.000507418	0.000123416	2.63396e-05
32.0406	0.603381	0.000501465	0.000124481	2.64934e-05
32.0705	0.603387	0.000495323	0.000125565	2.66362e-05
32.1003	0.603393	0.000489208	0.000126669	2.67679e-05
32.1301	0.603398	0.000483299	0.000127789	2.68882e-05
32.1599	0.603403	0.0004776	0.000128927	2.69968e-05
32.1897	0.603407	0.000472186	0.000130079	2.70937e-05
32.2195	0.603411	0.000466972	0.000131244	2.71781e-05
32.2493	0.603415	0.000461982	0.000132421	2.725e-05
32.2791	0.603418	0.000457162	0.000133608	2.73092e-05
32.3089	0.603421	0.00045264	0.000134803	2.73553e-05
32.3387	0.603424	0.000448391	0.000136004	2.73879e-05
32.3685	0.603427	0.00044469	0.00013721	2.74066e-05
32.3983	0.60343	0.000441622	0.000138417	2.74113e-05
32.4282	0.603432	0.000439404	0.000139625	2.74016e-05
32.458	0.603435	0.000438042	0.00014083	2.73772e-05
32.4878	0.603437	0.000437498	0.000142032	2.7338e-05
32.5176	0.60344	0.00043765	0.000143227	2.72838e-05
32.5474	0.603442	0.000438222	0.000144414	2.72138e-05
32.5772	0.603445	0.000439101	0.000145591	2.71281e-05
32.607	0.603448	0.000440213	0.000146755	2.7026e-05
32.6368	0.603451	0.000441415	0.000147906	2.69077e-05
32.6666	0.603454	0.000442678	0.000149041	2.67725e-05
32.6964	0.603457	0.000443841	0.000150158	2.66204e-05
32.7262	0.603461	0.000444717	0.000151256	2.64509e-05
32.756	0.603464	0.000445129	0.000152333	2.62638e-05
32.7858	0.603468	0.000444869	0.000153388	2.60587e-05
32.8156	0.603473	0.000443803	0.000154418	2.58356e-05
32.8455	0.603478	0.00044182	0.000155424	2.55945e-05
32.8753	0.603484	0.00043896	0.000156402	2.53357e-05
32.9051	0.60349	0.000435223	0.000157352	2.50595e-05
32.9349	0.603496	0.000430564	0.000158274	2.47666e-05
32.9647	0.603503	0.00042494	0.000159165	2.44573e-05
32.9945	0.60351	0.000418354	0.000160027	2.41326e-05
33.0243	0.603517	0.000410778	0.000160857	2.37934e-05
33.0541	0.603525	0.000402305	0.000161657	2.34403e-05
33.0839	0.603533	0.000392921	0.000162424	2.30744e-05
33.1137	0.603541	0.000382789	0.000163161	2.26964e-05
33.1435	0.60355	0.000372051	0.000163866	2.23075e-05
33.1733	0.603558	0.000361039	0.000164541	2.19087e-05
33.2031	0.603566	0.000350022	0.000165185	2.1501e-05
33.233	0.603574	0.000339358	0.000165799	2.10855e-05
33.2628	0.603581	0.000329289	0.000166385	2.06635e-05
33.2926	0.603589	0.000320047	0.000166943	2.02356e-05
33.3224	0.603596	0.000311698	0.000167475	1.98032e-05
33.3522	0.603603	0.00030451	0.000167984	1.93669e-05
33.382	0.60361	0.000298579	0.000168469	1.89273e-05
33.4118	0.603617	0.00029393	0.000168934	1.8485e-05
33.4416	0.603623	0.000290608	0.000169381	1.80405e-05
33.4714	0.603628	0.000288408	0.000169812	1.75944e-05
33.5012	0.603633	0.000287082	0.000170228	1.71471e-05
33.531	0.603638	0.000286638	0.000170634	1.66988e-05
33.5608	0.603642	0.000286899	0.00017103	1.62499e-05
33.5906	0.603645	0.00028778	0.00017142	1.58003e-05
33.6204	0.603648	0.00028921	0.000171806	1.53505e-05
33.6502	0.603651	0.000291118	0.000172191	1.49005e-05
33.6801	0.603654	0.000293338	0.000172578	1.44506e-05
33.7099	0.603657	0.000295789	0.000172971	1.4001e-05
33.7397	0.603661	0.000298263	0.000173371	1.35521e-05
33.7695	0.603665	0.000300797	0.000173781	1.3104e-05
33.7993	0.603669	0.000303371	0.000174204	1.26568e-05
33.8291	0.603675	0.000306005	0.000174644	1.22106e-05
33.8589	0.60368	0.000308752	0.000175101	1.17652e-05
33.8887	0.603687	0.000311715	0.00017558	1.13207e-05
33.9185	0.603693	0.000314949	0.000176081	1.08772e-05
33.9483	0.6037	0.000318406	0.000176607	1.04349e-05
33.9781	0.603708	0.00032192	0.000177161	9.99357e-06
34.0079	0.603715	0.000325339	0.000177743	9.5535e-06
34.0378	0.603723	0.000328521	0.000178355	9.11451e-06
34.0675	0.60373	0.000331488	0.000178999	8.67655e-06
34.0974	0.603737	0.000334336	0.000179676	8.23968e-06
34.1272	0.603743	0.000337184	0.000180388	7.80402e-06
34.157	0.603748	0.000340292	0.000181136	7.3698e-06
34.1868	0.603753	0.000343734	0.000181921	6.93728e-06
34.2166	0.603756	0.000347646	0.000182744	6.50655e-06
34.2464	0.603759	0.000352109	0.000183606	6.07763e-06
34.2762	0.603761	0.000357105	0.000184508	5.65044e-06
34.306	0.603763	0.000362634	0.00018545	5.22487e-06
34.3358	0.603764	0.00036872	0.000186434	4.80066e-06
34.3656	0.603765	0.000375491	0.000187459	4.37786e-06
34.3954	0.603766	0.000383023	0.000188527	3.95629e-06
34.4252	0.603767	0.000391461	0.000189637	3.53544e-06
34.455	0.603769	0.000400862	0.000190789	3.11548e-06
34.4849	0.60377	0.00041116	0.000191985	2.69689e-06
34.5147	0.603772	0.000422053	0.000193223	2.27993e-06
34.5445	0.603774	0.00043319	0.000194504	1.86491e-06
34.5743	0.603777	0.000444366	0.000195828	1.45203e-06
34.6041	0.603781	0.000455212	0.000197194	1.04181e-06
34.6339	0.603786	0.000465749	0.000198604	6.35379e-07
34.6637	0.603792	0.000475831	0.000200057	2.33648e-07
34.6935	0.603799	0.000485454	0.000201553	1.62884e-07
34.7233	0.603806	0.000494633	0.000203093	5.52734e-07
34.7531	0.603815	0.000503282	0.000204676	9.3482e-07
34.7829	0.603824	0.000511342	0.000206302	1.30769e-06
34.8127	0.603834	0.00051878	0.000207971	1.66998e-06
34.8426	0.603844	0.000525491	0.000209683	2.02019e-06
34.8724	0.603855	0.000531378	0.000211438	2.35683e-06
34.9022	0.603866	0.000536487	0.000213237	2.67845e-06
34.932	0.603877	0.000540885	0.000215078	2.98374e-06
34.9618	0.603889	0.000544625	0.000216962	3.27128e-06
34.9916	0.6039	0.000547719	0.00021889	3.53974e-06
35.0214	0.603911	0.000550148	0.00022086	3.78796e-06
35.0512	0.603921	0.000552038	0.000222873	4.01478e-06
35.081	0.603931	0.00055354	0.000224928	4.21914e-06
35.1108	0.60394	0.000554681	0.000227026	4.4002e-06
35.1406	0.603948	0.00055562	0.000229165	4.55702e-06
35.1704	0.603955	0.000556519	0.000231346	4.68869e-06
35.2002	0.603961	0.000557433	0.000233569	4.79422e-06
35.23	0.603965	0.000558449	0.000235833	4.87274e-06
35.2599	0.603969	0.000559697	0.000238139	4.92338e-06
35.2897	0.603971	0.000561192	0.000240487	4.94519e-06
35.3195	0.603973	0.000562975	0.000242876	4.93707e-06
35.3493	0.603973	0.000564958	0.000245308	4.89805e-06
35.3791	0.603973	0.000567082	0.000247783	4.82707e-06
35.4089	0.603973	0.000569	0.000250301	4.72266e-06
35.4387	0.603972	0.000570282	0.000252863	4.58362e-06
35.4685	0.603971	0.000570696	0.00025547	4.40859e-06
35.4983	0.603971	0.000570012	0.000258124	4.19665e-06
35.5281	0.603971	0.000568203	0.000260825	3.9469e-06
35.5579	0.603971	0.000565306	0.000263575	3.65887e-06
35.5877	0.603973	0.000561545	0.000266375	3.33208e-06
35.6175	0.603975	0.000556972	0.000269226	2.96622e-06
35.6474	0.603977	0.000551662	0.000272131	2.56133e-06
35.6771	0.603981	0.000545749	0.000275089	2.11712e-06
35.707	0.603985	0.000539219	0.000278105	1.63318e-06
35.7368	0.603989	0.000532094	0.000281177	1.11128e-06
35.7666	0.603995	0.000524363	0.000284307	5.51866e-07
35.7964	0.604	0.000516117	0.000287496	4.39628e-08
35.8262	0.604006	0.000507497	0.000290745	6.74949e-07
35.856	0.604012	0.000498607	0.000294055	1.33961e-06
35.8858	0.604018	0.000489571	0.000297425	2.0362e-06
35.9156	0.604024	0.000480406	0.000300857	2.76262e-06
35.9454	0.60403	0.000471059	0.00030435	3.51676e-06
35.9752	0.604035	0.000461469	0.000307904	4.29618e-06
36.005	0.60404	0.000451627	0.00031152	5.09814e-06
36.0348	0.604045	0.000441626	0.000315196	5.91972e-06
36.0647	0.60405	0.000431569	0.000318933	6.75775e-06
36.0945	0.604055	0.000421508	0.00032273	7.60883e-06
36.1243	0.604059	0.000411605	0.000326586	8.46959e-06
36.1541	0.604064	0.000401933	0.000330503	9.33646e-06
36.1839	0.604068	0.000392585	0.000334478	1.02059e-05
36.2137	0.604073	0.000383696	0.000338511	1.10744e-05
36.2435	0.604078	0.000375323	0.000342602	1.19382e-05
36.2733	0.604083	0.000367426	0.00034675	1.27936e-05
36.3031	0.604089	0.000359945	0.000350954	1.36371e-05
36.3329	0.604095	0.00035282	0.000355214	1.44649e-05
36.3627	0.604103	0.000345953	0.000359529	1.52735e-05
36.3925	0.604111	0.000339344	0.000363898	1.60594e-05
36.4223	0.604121	0.000333054	0.00036832	1.68192e-05
36.4521	0.604132	0.000327167	0.000372796	1.755e-05
36.4819	0.604143	0.00032188	0.000377325	1.82491e-05
36.5118	0.604156	0.000317297	0.000381906	1.89142e-05
36.5416	0.60417	0.00031361	0.000386539	1.95431e-05
36.5714	0.604184	0.000310914	0.000391225	2.01339e-05
36.6012	0.604198	0.000309206	0.000395962	2.06848e-05
36.631	0.604214	0.000308433	0.00040075	2.11945e-05
36.6608	0.604229	0.000308442	0.000405591	2.16607e-05
36.6906	0.604245	0.000309231	0.000410483	2.20839e-05
36.7204	0.604261	0.000310799	0.000415426	2.24637e-05
36.7502	0.604277	0.000313114	0.00042042	2.27997e-05
36.78	0.604294	0.000316081	0.000425464	2.30913e-05
36.8098	0.60431	0.000319591	0.000430558	2.3338e-05
36.8396	0.604327	0.000323559	0.000435702	2.35396e-05
36.8695	0.604344	0.000327907	0.000440896	2.36956e-05
36.8993	0.604361	0.00033272	0.000446137	2.38061e-05
36.9291	0.604378	0.000338045	0.000451427	2.38702e-05
36.9589	0.604394	0.000343678	0.000456763	2.3888e-05
36.9887	0.60441	0.000349385	0.000462145	2.3859e-05
37.0185	0.604425	0.000355001	0.000467572	2.37826e-05
37.0483	0.604441	0.000360329	0.00047304	2.36581e-05
37.0781	0.604456	0.000365371	0.00047855	2.34847e-05
37.1079	0.60447	0.000370085	0.000484099	2.32618e-05
37.1377	0.604484	0.000374371	0.000489685	2.29887e-05
37.1675	0.604498	0.000378323	0.000495307	2.26647e-05
37.1973	0.604512	0.000381942	0.000500963	2.22894e-05
37.2271	0.604526	0.000385168	0.00050665	2.18626e-05
37.2569	0.604539	0.000388063	0.000512369	2.13837e-05
37.2867	0.604553	0.000390669	0.000518116	2.08523e-05
37.3166	0.604567	0.00039309	0.00052389	2.02685e-05
37.3464	0.60458	0.000395338	0.000529691	1.96321e-05
37.3762	0.604594	0.000397447	0.000535516	1.89432e-05
37.406	0.604607	0.000399378	0.000541365	1.82022e-05
37.4358	0.60462	0.000401087	0.000547237	1.74096e-05
37.4656	0.604633	0.000402532	0.000553131	1.65662e-05
37.4954	0.604646	0.000403684	0.000559047	1.56731e-05
37.5252	0.604659	0.000404519	0.000564984	1.47314e-05
37.555	0.604671	0.000404908	0.000570942	1.37425e-05
37.5848	0.604684	0.000404909	0.000576919	1.27078e-05
37.6146	0.604697	0.000404336	0.000582917	1.16288e-05
37.6444	0.604711	0.000403155	0.000588932	1.05072e-05
37.6743	0.604724	0.000401284	0.000594966	9.3448e-06
37.7041	0.604738	0.000398514	0.000601017	8.14345e-06
37.7339	0.604753	0.000394702	0.000607084	6.90511e-06
37.7637	0.604769	0.000389664	0.000613168	5.63101e-06
37.7935	0.604785	0.000383491	0.000619266	4.32353e-06
37.8233	0.604801	0.000376306	0.000625379	2.9847e-06
37.8531	0.604819	0.000368404	0.000631506	1.61609e-06
37.8829	0.604837	0.000359974	0.000637646	2.19316e-07
37.9127	0.604855	0.000351111	0.000643798	1.2044e-06
37.9425	0.604874	0.000341894	0.000649963	2.65383e-06
37.9723	0.604892	0.000332385	0.000656139	4.1279e-06
38.0021	0.604911	0.000322671	0.000662326	5.62564e-06
38.0319	0.604931	0.000312894	0.000668524	7.14604e-06
38.0617	0.60495	0.000303284	0.000674733	8.68813e-06
38.0915	0.604969	0.000294006	0.000680953	1.0251e-05
38.1214	0.604988	0.000285274	0.000687183	1.18336e-05
38.1512	0.605008	0.000277326	0.000693424	1.34349e-05
38.181	0.605027	0.000270384	0.000699676	1.50537e-05
38.2108	0.605046	0.000264672	0.000705939	1.66889e-05
38.2406	0.605065	0.000260257	0.000712214	1.83392e-05
38.2704	0.605084	0.000257132	0.000718503	2.00034e-05
38.3002	0.605102	0.000255222	0.000724805	2.16804e-05
38.33	0.605121	0.000254471	0.000731122	2.33689e-05
38.3598	0.60514	0.000254757	0.000737455	2.50678e-05
38.3896	0.605159	0.000255881	0.000743807	2.67758e-05
38.4194	0.605178	0.000257683	0.000750179	2.84917e-05
38.4492	0.605198	0.000259929	0.000756574	3.02142e-05
38.4791	0.605219	0.000262485	0.000762994	3.19419e-05
38.5089	0.60524	0.000265181	0.000769443	3.36735e-05
38.5387	0.605263	0.000267905	0.000775924	3.54076e-05
38.5685	0.605286	0.000270417	0.00078244	3.71428e-05
38.5983	0.605311	0.000272725	0.000788995	3.88778e-05
38.6281	0.605336	0.000274819	0.000795594	4.0611e-05
38.6579	0.605362	0.000276878	0.000802238	4.2341e-05
38.6877	0.605388	0.000278932	0.000808934	4.40665e-05
38.7175	0.605414	0.000281098	0.000815685	4.57863e-05
38.7473	0.605441	0.000283446	0.000822494	4.74988e-05
38.7771	0.605468	0.000286029	0.000829367	4.92031e-05
38.8069	0.605495	0.000288819	0.000836308	5.08982e-05
38.8367	0.605521	0.00029182	0.000843321	5.25817e-05
38.8665	0.605548	0.00029512	0.00085041	5.42543e-05
38.8963	0.605575	0.000298803	0.000857581	5.59149e-05
38.9262	0.605602	0.000302866	0.000864835	5.75626e-05
38.956	0.605629	0.000307322	0.000872178	5.91965e-05
38.9858	0.605656	0.000312232	0.000879613	6.08161e-05
39.0156	0.605682	0.000317722	0.000887143	6.24215e-05
39.0454	0.605709	0.000323911	0.000894772	6.40126e-05
39.0752	0.605736	0.000330841	0.000902503	6.55897e-05
39.105	0.605763	0.00033855	0.00091034	6.71531e-05
39.1348	0.605791	0.000347066	0.000918285	6.87031e-05
39.1646	0.605818	0.000356412	0.000926343	7.024e-05
39.1944	0.605846	0.000366446	0.000934516	7.17641e-05
39.2242	0.605874	0.000376999	0.000942808	7.32758e-05
39.254	0.605902	0.000387808	0.000951222	7.47755e-05
39.2838	0.605931	0.000398631	0.000959762	7.62637e-05
39.3137	0.605959	0.000409101	0.000968429	7.77406e-05
39.3435	0.605988	0.000418963	0.000977229	7.92069e-05
39.3733	0.606018	0.000428043	0.000986162	8.06633e-05
39.4031	0.606047	0.000436213	0.000995233	8.21105e-05
39.4329	0.606077	0.000443369	0.00100444	8.35489e-05
39.4627	0.606108	0.000449416	0.0010138	8.49794e-05
39.4925	0.606139	0.000454345	0.0010233	8.64025e-05
39.5223	0.606171	0.000458112	0.00103294	8.78188e-05
39.5521	0.606204	0.000460827	0.00104274	8.92292e-05
39.5819	0.606239	0.000462727	0.0010527	9.06342e-05
39.6117	0.606274	0.000463946	0.00106281	9.20352e-05
39.6415	0.606311	0.000464749	0.00107307	9.34329e-05
39.6713	0.606348	0.000465286	0.0010835	9.48286e-05
39.7011	0.606386	0.000465775	0.0010941	9.62234e-05
39.731	0.606425	0.000466448	0.00110485	9.76186e-05
39.7608	0.606463	0.000467339	0.00111578	9.90153e-05
39.7906	0.606502	0.000468471	0.00112688	0.000100415
39.8204	0.60654	0.000469886	0.00113815	0.000101818
39.8502	0.606577	0.000471462	0.00114959	0.000103226
39.88	0.606615	0.000473314	0.00116121	0.000104637
39.9098	0.606651	0.00047543	0.00117301	0.000106054
39.9396	0.606687	0.000477772	0.00118499	0.000107477
39.9694	0.606722	0.000480169	0.00119716	0.00010891
39.9992	0.606756	0.000482579	0.00120951	0.000110352
40.029	0.60679	0.000484978	0.00122204	0.000111803
40.0588	0.606822	0.000487313	0.00123476	0.000113261
40.0886	0.606854	0.000489612	0.00124766	0.000114727
40.1185	0.606885	0.000491933	0.00126076	0.000116201
40.1483	0.606915	0.000494384	0.00127406	0.000117683
40.1781	0.606944	0.000496952	0.00128754	0.000119172
40.2079	0.606973	0.00049958	0.00130123	0.000120667
40.2377	0.607001	0.000502115	0.00131511	0.000122168
40.2675	0.60703	0.000504494	0.0013292	0.000123673
40.2973	0.607058	0.000506602	0.0013435	0.000125183
40.3271	0.607086	0.000508416	0.00135801	0.000126696
40.3569	0.607114	0.000509969	0.00137274	0.000128212
40.3867	0.607142	0.000511268	0.00138768	0.00012973
40.4165	0.60717	0.000512455	0.00140284	0.000131249
40.4463	0.607198	0.000513693	0.00141823	0.00013277
40.4761	0.607227	0.00051512	0.00143386	0.00013429
40.5059	0.607257	0.000516706	0.00144971	0.00013581
40.5358	0.607287	0.000518401	0.00146581	0.000137329
40.5656	0.607318	0.000520247	0.00148215	0.000138847
40.5954	0.607349	0.00052231	0.00149874	0.000140365
40.6252	0.607382	0.000524558	0.00151558	0.00014188
40.655	0.607415	0.00052693	0.00153269	0.000143396
40.6848	0.607448	0.000529459	0.00155005	0.000144911
40.7146	0.607483	0.000532182	0.00156769	0.000146426
40.7444	0.607518	0.000535088	0.00158559	0.000147943
40.7742	0.607553	0.000538237	0.00160378	0.000149462
40.804	0.607589	0.000541626	0.00162225	0.000150986
40.8338	0.607625	0.000545206	0.00164101	0.000152515
40.8636	0.607662	0.000549121	0.00166007	0.000154052
40.8934	0.607699	0.000553265	0.00167942	0.0001556
40.9233	0.607736	0.000557681	0.00169909	0.000157158
40.9531	0.607774	0.000562404	0.00171906	0.000158728
40.9829	0.607811	0.000567446	0.00173935	0.000160314
41.0127	0.607849	0.000572849	0.00175997	0.00016192
41.0425	0.607888	0.00057856	0.00178091	0.000163549
41.0723	0.607926	0.000584395	0.00180219	0.000165205
41.1021	0.607964	0.000590298	0.00182381	0.000166896
41.1319	0.608003	0.000595926	0.00184578	0.000168618
41.1617	0.608042	0.000601107	0.0018681	0.000170375
41.1915	0.608082	0.000605735	0.00189079	0.000172169
41.2213	0.608123	0.000609576	0.00191384	0.000174003
41.2511	0.608164	0.000612579	0.00193726	0.00017588
41.2809	0.608207	0.00061476	0.00196107	0.000177803
41.3107	0.608251	0.000616135	0.00198527	0.000179775
41.3406	0.608296	0.00061672	0.00200987	0.0001818
41.3704	0.608343	0.000616779	0.00203487	0.00018388
41.4002	0.608392	0.000616669	0.00206029	0.000186019
41.43	0.608442	0.000616641	0.00208613	0.000188223
41.4598	0.608494	0.000617007	0.00211239	0.000190494
41.4896	0.608548	0.000617929	0.0021391	0.000192836
41.5194	0.608604	0.00061945	0.00216625	0.000195255
41.5492	0.608662	0.00062163	0.00219385	0.000197754
41.579	0.608721	0.000624336	0.00222192	0.000200339
41.6088	0.608783	0.000627428	0.00225045	0.000203014
41.6386	0.608846	0.000630867	0.00227946	0.000205783
41.6684	0.60891	0.000634618	0.00230896	0.000208652
41.6982	0.608976	0.000638636	0.00233895	0.000211624
41.7281	0.609042	0.000642807	0.00236945	0.000214704
41.7579	0.609109	0.000647139	0.00240046	0.000217898
41.7877	0.609177	0.000651586	0.002432	0.00022121
41.8175	0.609245	0.000656052	0.00246407	0.000224644
41.8473	0.609313	0.000660609	0.00249667	0.000228203
41.8771	0.60938	0.000665147	0.00252983	0.000231893
41.9069	0.609448	0.00066952	0.00256356	0.000235718
41.9367	0.609516	0.000673593	0.00259785	0.000239682
41.9665	0.609584	0.000677237	0.00263272	0.000243787
41.9963	0.609652	0.000680306	0.00266819	0.000248031
42.0261	0.609721	0.000682583	0.00270426	0.000252426
42.0559	0.60979	0.000684064	0.00274095	0.000256975
42.0857	0.60986	0.000684695	0.00277825	0.000261681
42.1155	0.609929	0.000684623	0.00281618	0.00026655
42.1454	0.61	0.000684012	0.00285476	0.000271581
42.1752	0.61007	0.000683184	0.00289399	0.000276781
42.205	0.610141	0.000682229	0.0029339	0.000282162
42.2348	0.610213	0.00068132	0.00297447	0.000287715
42.2646	0.610286	0.000680523	0.00301573	0.00029344
42.2944	0.61036	0.00067973	0.00305769	0.00029934
42.3242	0.610436	0.000678998	0.00310035	0.000305415
42.354	0.610513	0.000678382	0.00314372	0.000311667
42.3838	0.610591	0.000677952	0.00318782	0.000318097
42.4136	0.610671	0.0006779	0.00323265	0.000324703
42.4434	0.610752	0.000678212	0.00327823	0.000331491
42.4732	0.610834	0.000678997	0.00332456	0.000338458
42.503	0.610917	0.000680267	0.00337166	0.000345603
42.5329	0.611002	0.000682031	0.00341954	0.000352928
42.5627	0.611088	0.000684438	0.0034682	0.000360432
42.5925	0.611175	0.000687605	0.00351767	0.000368117
42.6223	0.611263	0.000691598	0.00356794	0.00037598
42.6521	0.611352	0.000696491	0.00361903	0.000384024
42.6819	0.611442	0.000702297	0.00367095	0.000392247
42.7117	0.611533	0.000709062	0.00372372	0.00040065
42.7415	0.611624	0.000716757	0.00377733	0.000409231
42.7713	0.611717	0.00072525	0.00383181	0.000417993
42.8011	0.61181	0.000734442	0.00388717	0.000426935
42.8309	0.611904	0.00074425	0.00394341	0.000436055
42.8607	0.611999	0.000754453	0.00400054	0.000445354
42.8905	0.612094	0.000764894	0.00405859	0.000454832
42.9203	0.612191	0.000775324	0.00411755	0.000464488
42.9502	0.61229	0.000785545	0.00417745	0.000474323
42.98	0.612389	0.000795465	0.00423828	0.000484335
43.0098	0.61249	0.000805026	0.00430008	0.000494524
43.0396	0.612592	0.000814222	0.00436285	0.000504872
43.0694	0.612696	0.000823002	0.00442661	0.000515393
43.0992	0.612801	0.000831258	0.00449135	0.000526086
43.129	0.612908	0.000838945	0.00455711	0.000536951
43.1588	0.613017	0.000846052	0.00462389	0.000547985
43.1886	0.613128	0.000852606	0.00469171	0.000559185
43.2184	0.613241	0.000858711	0.00476058	0.000570549
43.2482	0.613356	0.000864352	0.00483051	0.000582074
43.278	0.613473	0.000869617	0.00490152	0.000593758
43.3078	0.613592	0.000874554	0.00497364	0.000605622
43.3376	0.613714	0.000879183	0.00504687	0.000617641
43.3674	0.613837	0.000883426	0.00512123	0.000629811
43.3973	0.613963	0.000887283	0.00519672	0.00064213
43.4271	0.61409	0.000890785	0.00527336	0.000654594
43.4569	0.61422	0.000894037	0.00535117	0.000667205
43.4867	0.614351	0.000897189	0.00543016	0.000679955
43.5165	0.614484	0.000900343	0.00551035	0.000692846
43.5463	0.614619	0.000903642	0.00559175	0.000705872
43.5761	0.614756	0.000907163	0.00567436	0.000719032
43.6059	0.614895	0.000910882	0.00575822	0.000732322
43.6357	0.615036	0.000914743	0.00584332	0.000745739
43.6655	0.615179	0.000918826	0.00592969	0.000759281
43.6953	0.615325	0.000923174	0.00601734	0.000772944
43.7251	0.615473	0.000927817	0.00610627	0.000786724
43.755	0.615624	0.000932705	0.00619651	0.000800614
43.7848	0.615777	0.000937969	0.00628806	0.000814614
43.8146	0.615932	0.000943785	0.00638095	0.000828716
43.8444	0.61609	0.000950367	0.00647517	0.000842916
43.8742	0.61625	0.000957874	0.00657075	0.00085721
43.904	0.616411	0.000966469	0.00666769	0.00087159
43.9338	0.616575	0.000976327	0.00676602	0.00088605
43.9636	0.616741	0.000987637	0.00686573	0.000900584
43.9934	0.616908	0.00100038	0.00696684	0.000915186
44.0232	0.617078	0.00101455	0.00706937	0.000929847
44.053	0.617249	0.0010301	0.00717333	0.000944562
44.0828	0.617423	0.00104703	0.00727873	0.000959301
44.1126	0.617599	0.00106527	0.00738558	0.000974071
44.1424	0.617776	0.0010849	0.0074939	0.000988873
44.1722	0.617957	0.00110575	0.00760368	0.00100369
44.2021	0.618139	0.00112783	0.00771493	0.00101853
44.2319	0.618324	0.00115091	0.00782767	0.00103337
44.2617	0.618511	0.00117475	0.00794189	0.00104821
44.2915	0.618701	0.00119902	0.00805762	0.00106304
44.3213	0.618894	0.00122363	0.00817486	0.00107785
44.3511	0.619089	0.00124858	0.00829361	0.00109264
44.3809	0.619288	0.00127379	0.00841387	0.00110739
44.4107	0.61949	0.00129933	0.00853568	0.00112212
44.4405	0.619694	0.00132531	0.00865902	0.00113681
44.4703	0.619901	0.00135176	0.00878389	0.00115145
44.5001	0.620112	0.00137882	0.0089103	0.00116602
44.5299	0.620324	0.00140669	0.00903823	0.00118051
44.5598	0.620541	0.00143544	0.0091677	0.00119493
44.5896	0.62076	0.00146522	0.00929871	0.00120926
44.6194	0.620982	0.00149613	0.00943125	0.00122349
44.6492	0.621207	0.00152815	0.00956532	0.00123762
44.679	0.621436	0.0015612	0.00970091	0.00125162
44.7088	0.621668	0.00159518	0.00983803	0.00126551
44.7386	0.621904	0.00162991	0.00997666	0.00127926
44.7684	0.622144	0.00166518	0.0101168	0.00129287
44.7982	0.622389	0.00170078	0.0102584	0.00130633
44.828	0.622637	0.00173664	0.0104016	0.00131962
44.8578	0.622891	0.00177255	0.0105462	0.00133274
44.8876	0.623148	0.00180837	0.0106923	0.00134567
44.9174	0.623411	0.00184401	0.0108398	0.00135841
44.9472	0.623679	0.00187951	0.0109888	0.00137094
44.977	0.623952	0.00191496	0.0111392	0.00138325
45.0069	0.62423	0.00195043	0.011291	0.00139533
45.0367	0.624513	0.001986	0.0114442	0.00140716
45.0665	0.624802	0.00202151	0.0115988	0.00141874
45.0963	0.625095	0.00205717	0.0117547	0.00143006
45.1261	0.625394	0.00209298	0.0119121	0.00144107
45.1559	0.625698	0.00212909	0.0120707	0.00145177
45.1857	0.626007	0.00216572	0.0122306	0.00146217
45.2155	0.626322	0.00220284	0.0123918	0.00147224
45.2453	0.626641	0.00224057	0.0125543	0.00148197
45.2751	0.626964	0.0022788	0.0127179	0.00149136
45.3049	0.627293	0.0023175	0.0128828	0.00150038
45.3347	0.627625	0.00235669	0.0130488	0.00150902
45.3646	0.627963	0.00239642	0.013216	0.00151726
45.3944	0.628306	0.00243686	0.0133843	0.0015251
45.4242	0.628654	0.00247812	0.0135536	0.00153251
45.454	0.629007	0.0025203	0.013724	0.00153949
45.4838	0.629365	0.00256346	0.0138955	0.00154602
45.5136	0.629729	0.00260773	0.0140678	0.0015521
45.5434	0.630099	0.00265306	0.0142412	0.0015577
45.5732	0.630474	0.00269926	0.0144154	0.00156282
45.603	0.630854	0.00274641	0.0145905	0.00156743
45.6328	0.631241	0.00279437	0.0147664	0.00157152
45.6626	0.631634	0.00284325	0.0149431	0.00157509
45.6924	0.632032	0.00289295	0.0151206	0.00157811
45.7222	0.632437	0.00294337	0.0152987	0.00158059
45.752	0.632847	0.00299433	0.0154776	0.00158249
45.7818	0.633264	0.00304566	0.015657	0.00158383
45.8117	0.633686	0.00309734	0.015837	0.00158458
45.8415	0.634115	0.00314937	0.0160176	0.00158474
45.8713	0.63455	0.00320153	0.0161986	0.0015843
45.9011	0.634991	0.0032537	0.01638	0.00158324
45.9309	0.635438	0.00330581	0.0165619	0.00158157
45.9607	0.635892	0.00335792	0.016744	0.00157926
45.9905	0.636353	0.0034101	0.0169265	0.00157632
46.0203	0.636821	0.00346231	0.0171092	0.00157273
46.0501	0.637295	0.00351467	0.0172921	0.00156849
46.0799	0.637777	0.00356709	0.0174751	0.00156358
46.1097	0.638265	0.0036196	0.0176582	0.001558
46.1395	0.638761	0.00367237	0.0178413	0.00155175
46.1694	0.639264	0.00372551	0.0180244	0.00154482
46.1992	0.639773	0.00377908	0.0182074	0.00153719
46.229	0.64029	0.00383319	0.0183903	0.00152887
46.2588	0.640814	0.00388792	0.018573	0.00151985
46.2886	0.641345	0.00394341	0.0187554	0.00151013
46.3184	0.641884	0.0039997	0.0189374	0.00149971
46.3482	0.64243	0.00405681	0.0191191	0.00148857
46.378	0.642985	0.00411467	0.0193004	0.00147673
46.4078	0.643548	0.00417321	0.0194811	0.00146417
46.4376	0.64412	0.00423234	0.0196613	0.0014509
46.4674	0.6447	0.00429188	0.0198408	0.00143691
46.4972	0.645289	0.00435173	0.0200196	0.00142221
46.527	0.645886	0.00441167	0.0201977	0.00140679
46.5568	0.646493	0.0044716	0.0203749	0.00139066
46.5866	0.647107	0.00453174	0.0205513	0.00137381
46.6165	0.64773	0.00459221	0.0207266	0.00135624
46.6463	0.648361	0.00465315	0.0209009	0.00133795
46.6761	0.648999	0.00471446	0.0210742	0.00131895
46.7059	0.649646	0.00477614	0.0212462	0.00129924
46.7357	0.6503	0.00483821	0.021417	0.00127885
46.7655	0.650961	0.00490063	0.0215866	0.00125776
46.7953	0.651631	0.00496349	0.0217547	0.00123599
46.8251	0.652308	0.00502663	0.0219214	0.00121354
46.8549	0.652992	0.00508998	0.0220866	0.00119042
46.8847	0.653684	0.00515355	0.0222502	0.00116664
46.9145	0.654384	0.00521739	0.0224122	0.00114221
46.9443	0.655091	0.00528156	0.0225725	0.00111713
46.9742	0.655806	0.00534602	0.022731	0.00109142
47.004	0.656529	0.00541063	0.0228876	0.00106509
47.0338	0.657259	0.00547521	0.0230424	0.00103814
47.0636	0.657998	0.00553961	0.0231951	0.00101058
47.0934	0.658746	0.00560377	0.0233458	0.000982426
47.1232	0.659501	0.00566762	0.0234944	0.000953695
47.153	0.660265	0.00573107	0.0236407	0.000924389
47.1828	0.661037	0.00579403	0.0237848	0.000894525
47.2126	0.661817	0.00585659	0.0239266	0.000864126
47.2424	0.662605	0.00591863	0.024066	0.000833229
47.2722	0.663402	0.00598045	0.0242029	0.000801819
47.302	0.664206	0.00604205	0.0243373	0.000769911
47.3318	0.665018	0.00610369	0.024469	0.000737519
47.3616	0.665838	0.00616549	0.0245982	0.000704662
47.3914	0.666665	0.0062274	0.0247246	0.000671351
47.4213	0.667499	0.00628944	0.0248482	0.000637604
47.4511	0.66834	0.00635167	0.0249689	0.000603443
47.4809	0.669188	0.00641409	0.0250868	0.000568882
47.5107	0.670043	0.0064767	0.0252016	0.00053393
47.5405	0.670903	0.00653941	0.0253134	0.000498615
47.5703	0.67177	0.00660188	0.0254221	0.000462952
47.6001	0.672643	0.00666378	0.0255277	0.000426958
47.6299	0.673522	0.00672479	0.02563	0.000390653
47.6597	0.674407	0.0067846	0.0257291	0.000354054
47.6895	0.675297	0.00684295	0.0258248	0.000317183
47.7193	0.676193	0.00689964	0.0259172	0.000280042
47.7491	0.677095	0.00695466	0.026006	0.000242604
47.779	0.678002	0.00700804	0.0260914	0.000204952
47.8088	0.678915	0.00705981	0.0261732	0.000167112
47.8386	0.679833	0.00710988	0.0262514	0.000129087
47.8684	0.680757	0.0071583	0.026326	9.0915e-05
47.8982	0.681685	0.00720496	0.0263969	5.2611e-05
47.928	0.682617	0.00724988	0.026464	1.41985e-05
47.9578	0.683554	0.00729315	0.0265274	2.43005e-05
47.9876	0.684496	0.00733482	0.0265869	6.28637e-05
48.0174	0.685441	0.0073749	0.0266426	0.000101468
48.0472	0.686389	0.00741337	0.0266943	0.000140087
48.077	0.687341	0.00745021	0.0267422	0.000178703
48.1068	0.688296	0.00748537	0.026786	0.000217298
48.1366	0.689253	0.00751887	0.0268258	0.000255831
48.1664	0.690214	0.00755084	0.0268616	0.000294293
48.1962	0.691177	0.00758143	0.0268933	0.000332658
48.2261	0.692142	0.00761073	0.026921	0.000370893
48.2559	0.693109	0.00763903	0.0269445	0.000408977
48.2857	0.694078	0.00766635	0.0269637	0.000446808
48.3155	0.695049	0.00769277	0.0269788	0.00048444
48.3453	0.696021	0.00771821	0.0269898	0.000521848
48.3751	0.696994	0.00774254	0.0269965	0.000559008
48.4049	0.697968	0.00776562	0.026999	0.000595893
48.4347	0.698944	0.00778728	0.0269972	0.000632479
48.4645	0.699919	0.00780737	0.0269912	0.000668751
48.4943	0.700894	0.00782567	0.0269809	0.000704674
48.5241	0.701869	0.00784187	0.0269664	0.000740238
48.5539	0.702844	0.00785582	0.0269476	0.000775404
48.5837	0.703818	0.00786729	0.0269245	0.000810157
48.6135	0.704791	0.00787616	0.0268971	0.000844473
48.6434	0.705763	0.0078823	0.0268654	0.00087833
48.6732	0.706735	0.00788557	0.0268295	0.000911706
48.703	0.707705	0.00788587	0.0267893	0.000944581
48.7328	0.708673	0.00788302	0.0267448	0.000976933
48.7626	0.709641	0.00787714	0.026696	0.00100874
48.7924	0.710608	0.00786807	0.026643	0.00103998
48.8222	0.711573	0.00785594	0.0265858	0.00107065
48.852	0.712536	0.0078408	0.0265243	0.0011008
48.8818	0.713497	0.00782274	0.0264585	0.00113032
48.9116	0.714456	0.00780181	0.0263886	0.0011592
48.9414	0.715413	0.00777813	0.0263145	0.00118743
48.9712	0.716366	0.00775167	0.0262363	0.001215
49.001	0.717317	0.00772259	0.026154	0.00124187
49.0309	0.718264	0.00769094	0.0260676	0.00126805
49.0607	0.719207	0.00765679	0.0259772	0.00129351
49.0905	0.720147	0.00762018	0.0258827	0.00131824
49.1203	0.721083	0.00758127	0.0257843	0.00134222
49.1501	0.722016	0.00754016	0.0256819	0.00136546
49.1799	0.722944	0.00749716	0.0255756	0.00138794
49.2097	0.723868	0.00745249	0.0254654	0.00140964
49.2395	0.724787	0.00740633	0.0253515	0.00143055
49.2693	0.725703	0.00735891	0.0252338	0.00145067
49.2991	0.726613	0.00731045	0.0251123	0.00146998
49.3289	0.727518	0.00726131	0.0249872	0.00148843
49.3587	0.728418	0.00721172	0.0248584	0.00150604
49.3885	0.729312	0.00716182	0.024726	0.00152285
49.4183	0.7302	0.00711167	0.0245902	0.00153883
49.4482	0.731081	0.0070611	0.0244509	0.00155399
49.478	0.731956	0.00700979	0.0243082	0.00156832
49.5078	0.732824	0.00695744	0.0241622	0.00158184
49.5376	0.733684	0.00690367	0.024013	0.00159455
49.5674	0.734537	0.00684818	0.0238605	0.00160643
49.5972	0.735381	0.0067909	0.0237049	0.00161749
49.627	0.736218	0.00673169	0.0235462	0.00162775
49.6568	0.737046	0.00667054	0.0233846	0.00163719
49.6866	0.737866	0.00660758	0.02322	0.00164584
49.7164	0.738677	0.00654293	0.0230526	0.00165369
49.7462	0.739479	0.00647669	0.0228824	0.00166076
49.776	0.740272	0.00640906	0.0227095	0.00166705
49.8058	0.741056	0.00634013	0.022534	0.00167256
49.8357	0.741831	0.00627014	0.0223559	0.00167732
49.8655	0.742597	0.00619913	0.0221754	0.00168133
49.8953	0.743352	0.0061273	0.0219925	0.0016846
49.9251	0.744098	0.0060545	0.0218072	0.00168713
49.9549	0.744834	0.00598035	0.0216197	0.00168897
49.9847	0.74556	0.00590482	0.02143	0.0016901
50.0145	0.746276	0.00582781	0.0212383	0.00169054
50.0443	0.746982	0.00574929	0.0210445	0.00169028
50.0741	0.747677	0.0056695	0.0208489	0.00168936
50.1039	0.748363	0.00558867	0.0206514	0.00168776
50.1337	0.749038	0.00550707	0.0204522	0.00168552
50.1635	0.749703	0.00542493	0.0202513	0.00168265
50.1933	0.750357	0.00534262	0.0200489	0.00167915
50.2231	0.751002	0.00526038	0.0198449	0.00167505
50.253	0.751636	0.0051785	0.0196396	0.00167035
50.2828	0.752259	0.00509713	0.0194329	0.00166508
50.3126	0.752871	0.00501625	0.019225	0.00165924
50.3424	0.753472	0.00493583	0.0190159	0.00165285
50.3722	0.754063	0.00485566	0.0188058	0.00164591
50.402	0.754642	0.00477552	0.0185946	0.00163845
50.4318	0.755211	0.00469491	0.0183826	0.00163049
50.4616	0.755768	0.00461381	0.0181697	0.00162204
50.4914	0.756315	0.00453193	0.0179562	0.00161312
50.5212	0.756849	0.00444911	0.0177419	0.00160375
50.551	0.757372	0.00436513	0.0175271	0.00159394
50.5808	0.757883	0.00427978	0.0173118	0.0015837
50.6106	0.758383	0.00419293	0.0170961	0.00157305
50.6405	0.758871	0.00410472	0.0168801	0.001562
50.6703	0.759348	0.00401532	0.0166638	0.00155057
50.7001	0.759814	0.0039249	0.0164474	0.00153877
50.7299	0.760269	0.00383369	0.0162309	0.00152662
50.7597	0.760712	0.00374192	0.0160143	0.00151413
50.7895	0.761145	0.00364976	0.0157978	0.00150131
50.8193	0.761567	0.0035574	0.0155815	0.00148819
50.8491	0.761977	0.00346507	0.0153653	0.00147476
50.8789	0.762378	0.00337307	0.0151495	0.00146105
50.9087	0.762768	0.0032817	0.014934	0.00144708
50.9385	0.763147	0.00319112	0.0147189	0.00143284
50.9683	0.763517	0.00310179	0.0145044	0.00141836
50.9981	0.763876	0.00301417	0.0142904	0.00140364
51.0279	0.764225	0.00292864	0.014077	0.00138871
51.0577	0.764564	0.00284544	0.0138643	0.00137356
51.0876	0.764893	0.00276498	0.0136524	0.0013582
51.1174	0.765213	0.00268745	0.0134413	0.00134265
51.1472	0.765524	0.002613	0.0132311	0.00132693
51.177	0.765826	0.0025418	0.0130219	0.00131104
51.2068	0.76612	0.00247394	0.0128136	0.00129499
51.2366	0.766405	0.00240932	0.0126064	0.0012788
51.2664	0.766682	0.00234773	0.0124004	0.00126247
51.2962	0.766951	0.00228889	0.0121955	0.00124601
51.326	0.767213	0.00223271	0.0119918	0.00122944
51.3558	0.767467	0.00217914	0.0117894	0.00121275
51.3856	0.767713	0.0021283	0.0115883	0.00119597
51.4154	0.767952	0.00208021	0.0113887	0.0011791
51.4453	0.768184	0.00203492	0.0111904	0.00116216
51.4751	0.768408	0.00199218	0.0109937	0.00114515
51.5049	0.768625	0.0019519	0.0107985	0.00112807
51.5347	0.768835	0.001914	0.0106048	0.00111093
51.5645	0.769038	0.00187818	0.0104128	0.00109373
51.5943	0.769234	0.00184426	0.0102224	0.0010765
51.6241	0.769423	0.00181213	0.0100338	0.00105922
51.6539	0.769605	0.00178168	0.00984688	0.00104191
51.6837	0.769781	0.00175292	0.00966174	0.00102458
51.7135	0.769951	0.00172587	0.00947844	0.00100724
51.7433	0.770115	0.00170042	0.00929698	0.000989886
51.7731	0.770273	0.00167653	0.00911742	0.000972536
51.8029	0.770426	0.00165426	0.00893979	0.000955194
51.8327	0.770574	0.00163365	0.00876411	0.000937868
51.8625	0.770717	0.00161476	0.00859043	0.000920565
51.8924	0.770854	0.00159761	0.00841877	0.000903287
51.9222	0.770985	0.00158223	0.00824916	0.00088605
51.952	0.771112	0.00156848	0.00808162	0.000868858
51.9818	0.771233	0.00155624	0.00791619	0.000851715
52.0116	0.771349	0.0015453	0.00775289	0.000834628
52.0414	0.771461	0.00153542	0.00759173	0.000817608
52.0712	0.771568	0.00152638	0.00743275	0.00080066
52.101	0.77167	0.00151789	0.00727597	0.00078379
52.1308	0.771769	0.00150952	0.0071214	0.000767005
52.1606	0.771864	0.00150102	0.00696907	0.000750292
52.1904	0.771955	0.00149198	0.00681901	0.000733657
52.2202	0.772044	0.0014823	0.00667121	0.000717119
52.2501	0.772131	0.0014719	0.0065257	0.000700695
52.2799	0.772215	0.00146076	0.00638247	0.00068439
52.3097	0.772297	0.00144894	0.00624155	0.000668214
52.3395	0.772378	0.00143652	0.00610294	0.000652167
52.3693	0.772457	0.00142366	0.00596665	0.000636257
52.3991	0.772535	0.00141051	0.0058327	0.000620497
52.4289	0.772611	0.00139742	0.00570108	0.000604892
52.4587	0.772686	0.00138461	0.00557182	0.000589463
52.4885	0.77276	0.00137225	0.00544492	0.000574239
52.5183	0.772832	0.00136043	0.00532038	0.000559195
52.5481	0.772903	0.0013491	0.00519819	0.000544334
52.5779	0.772973	0.00133807	0.00507835	0.000529665
52.6077	0.773042	0.00132712	0.00496086	0.000515198
52.6375	0.77311	0.0013162	0.00484572	0.000500939
52.6673	0.773177	0.00130518	0.00473292	0.000486897
52.6972	0.773243	0.0012939	0.00462245	0.000473073
52.727	0.773307	0.00128218	0.00451431	0.000459475
52.7568	0.773371	0.00126978	0.00440849	0.000446116
52.7866	0.773435	0.00125648	0.00430498	0.000432997
52.8164	0.773497	0.001242	0.00420377	0.000420125
52.8462	0.773559	0.00122609	0.00410484	0.000407507
52.876	0.77362	0.00120859	0.00400819	0.000395144
52.9058	0.77368	0.00118943	0.00391379	0.000383039
52.9356	0.77374	0.00116864	0.00382163	0.0003712
52.9654	0.773799	0.0011463	0.0037317	0.000359627
52.9952	0.773858	0.00112251	0.00364397	0.000348325
53.025	0.773917	0.00109741	0.00355842	0.000337294
53.0549	0.773975	0.00107105	0.00347503	0.000326532
53.0847	0.774033	0.00104354	0.00339378	0.000316044
53.1145	0.774091	0.00101481	0.00331465	0.000305831
53.1443	0.774149	0.000984945	0.0032376	0.000295892
53.1741	0.774207	0.000954291	0.00316262	0.000286228
53.2039	0.774266	0.000923116	0.00308966	0.000276839
53.2337	0.774324	0.000891969	0.00301872	0.000267717
53.2635	0.774383	0.000861169	0.00294975	0.00025886
53.2933	0.774441	0.000831271	0.00288275	0.000250249
53.3231	0.7745	0.00080245	0.00281766	0.000241906
53.3529	0.77456	0.000774961	0.00275445	0.000233833
53.3827	0.774619	0.00074888	0.00269309	0.000226022
53.4125	0.774679	0.000724236	0.00263353	0.000218469
53.4423	0.774739	0.000701308	0.00257575	0.000211175
53.4721	0.7748	0.000680167	0.00251972	0.000204134
53.502	0.77486	0.000661014	0.00246539	0.000197343
53.5318	0.77492	0.000643846	0.00241275	0.000190829
53.5616	0.77498	0.000628676	0.00236175	0.00018455
53.5914	0.775039	0.000615366	0.00231234	0.000178501
53.6212	0.775097	0.000603977	0.00226448	0.000172679
53.651	0.775154	0.00059448	0.00221814	0.000167076
53.6808	0.775211	0.00058682	0.00217329	0.000161685
53.7106	0.775267	0.000580973	0.00212987	0.000156502
53.7404	0.775322	0.000576663	0.00208785	0.000151517
53.7702	0.775376	0.000573527	0.0020472	0.000146723
53.8	0.77543	0.000571111	0.00200787	0.000142115
53.8298	0.775483	0.000568908	0.00196982	0.000137684
53.8597	0.775536	0.000566412	0.00193303	0.000133424
53.8894	0.775587	0.000563297	0.00189744	0.000129327
53.9193	0.775638	0.000559362	0.00186302	0.000125382
53.9491	0.775688	0.000554505	0.00182974	0.000121584
53.9789	0.775737	0.000548839	0.00179754	0.000117925
54.0087	0.775785	0.00054242	0.00176641	0.000114394
54.0385	0.775832	0.000535439	0.00173629	0.000110985
54.0683	0.775877	0.000528264	0.00170715	0.000107689
54.0981	0.77592	0.000521246	0.00167897	0.000104498
54.1279	0.775962	0.000514721	0.00165169	0.000101401
54.1577	0.776002	0.000508966	0.00162529	9.8393e-05
54.1875	0.776039	0.00050431	0.00159973	9.54651e-05
54.2173	0.776075	0.00050097	0.00157498	9.26097e-05
54.2471	0.776109	0.000499118	0.001551	8.98173e-05
54.2769	0.776142	0.000498911	0.00152777	8.70827e-05
54.3068	0.776173	0.000500538	0.00150525	8.43983e-05
54.3366	0.776204	0.000503814	0.00148341	8.17573e-05
54.3664	0.776234	0.000508639	0.00146223	7.91526e-05
54.3962	0.776263	0.000514816	0.00144167	7.65685e-05
54.426	0.776292	0.000522157	0.00142172	7.40116e-05
54.4558	0.77632	0.00053052	0.00140234	7.1476e-05
54.4856	0.776348	0.00053973	0.0013835	6.89569e-05
54.5154	0.776375	0.000549701	0.00136519	6.64515e-05
54.5452	0.776402	0.000560112	0.00134738	6.39562e-05
54.575	0.776429	0.000570738	0.00133005	6.14741e-05
54.6048	0.776455	0.000581261	0.00131317	5.89962e-05
54.6346	0.776481	0.000591625	0.00129674	5.65189e-05
54.6645	0.776506	0.000601676	0.00128072	5.404e-05
54.6943	0.776532	0.000611293	0.0012651	5.15584e-05
54.7241	0.776557	0.000620367	0.00124987	4.90733e-05
54.7539	0.776582	0.000628752	0.001235	4.65847e-05
54.7837	0.776606	0.000636394	0.00122048	4.40934e-05
54.8135	0.77663	0.000643253	0.00120629	4.15998e-05
54.8433	0.776654	0.000649306	0.00119243	3.9106e-05
54.8731	0.776678	0.000654596	0.00117888	3.66146e-05
54.9029	0.776702	0.000659146	0.00116562	3.41274e-05
54.9327	0.776725	0.000663127	0.00115265	3.16469e-05
54.9625	0.776748	0.000666788	0.00113996	2.9176e-05
54.9923	0.776771	0.000670377	0.00112752	2.67173e-05
55.0221	0.776793	0.000674049	0.00111535	2.42735e-05
55.0519	0.776814	0.000677831	0.00110341	2.18478e-05
55.0817	0.776835	0.000681757	0.00109172	1.9443e-05
55.1116	0.776856	0.000685841	0.00108026	1.70623e-05
55.1414	0.776875	0.000690057	0.00106902	1.47084e-05
55.1712	0.776895	0.000694338	0.00105799	1.23838e-05
55.201	0.776913	0.00069862	0.00104719	1.00921e-05
55.2308	0.776932	0.00070293	0.00103659	7.83577e-06
55.2606	0.77695	0.000707333	0.00102619	5.61727e-06
55.2904	0.776969	0.00071192	0.001016	3.43934e-06
55.3202	0.776988	0.000716689	0.001006	1.30436e-06
55.35	0.777007	0.000721615	0.000996197	7.85307e-07
55.3798	0.777027	0.000726431	0.00098659	2.82733e-06
55.4096	0.777048	0.000730893	0.000977175	4.81943e-06
55.4394	0.777071	0.000734719	0.000967951	6.75928e-06
55.4693	0.777095	0.000737852	0.000958917	8.64473e-06
55.499	0.777121	0.00074023	0.000950074	1.04758e-05
55.5289	0.777148	0.000741802	0.00094142	1.22491e-05
55.5587	0.777178	0.000742564	0.000932954	1.39612e-05
55.5885	0.777209	0.000742589	0.000924676	1.56106e-05
55.6183	0.777242	0.000742035	0.000916589	1.71921e-05
55.6481	0.777276	0.000740994	0.00090869	1.87057e-05
55.6779	0.777312	0.000739742	0.000900977	2.01515e-05
55.7077	0.777348	0.000738529	0.000893451	2.15282e-05
55.7375	0.777385	0.000737785	0.00088611	2.28346e-05
55.7673	0.777421	0.000737707	0.000878954	2.40699e-05
55.7971	0.777458	0.000738354	0.000871983	2.52329e-05
55.8269	0.777493	0.000739781	0.000865196	2.63232e-05
55.8567	0.777527	0.000741954	0.000858591	2.73401e-05
55.8865	0.777559	0.000744932	0.000852168	2.82838e-05
55.9164	0.77759	0.000748761	0.000845925	2.91542e-05
55.9462	0.77762	0.000753458	0.00083986	2.9951e-05
55.976	0.777647	0.000759062	0.000833973	3.06747e-05
56.0058	0.777674	0.000765637	0.00082826	3.13259e-05
56.0356	0.777699	0.000773069	0.000822721	3.19056e-05
56.0654	0.777724	0.000781191	0.000817353	3.24148e-05
56.0952	0.777747	0.000789735	0.000812153	3.28544e-05
56.125	0.77777	0.000798435	0.000807119	3.32257e-05
56.1548	0.777792	0.000807018	0.000802249	3.353e-05
56.1846	0.777813	0.000815308	0.000797539	3.37687e-05
56.2144	0.777834	0.000823225	0.000792986	3.39434e-05
56.2442	0.777856	0.000830735	0.000788587	3.40559e-05
56.274	0.777877	0.00083783	0.000784338	3.41076e-05
56.3038	0.777898	0.000844689	0.000780237	3.40996e-05
56.3337	0.777919	0.000851405	0.000776278	3.40335e-05
56.3635	0.777941	0.00085805	0.000772457	3.39106e-05
56.3933	0.777964	0.000864682	0.00076877	3.37321e-05
56.4231	0.777986	0.000871172	0.000765212	3.34995e-05
56.4529	0.778009	0.000877559	0.000761778	3.32136e-05
56.4827	0.778032	0.000883806	0.000758462	3.28755e-05
56.5125	0.778055	0.000889979	0.000755261	3.2486e-05
56.5423	0.778077	0.000896036	0.000752168	3.20456e-05
56.5721	0.7781	0.000901978	0.000749179	3.1555e-05
56.6019	0.778122	0.0009078	0.000746288	3.10161e-05
56.6317	0.778143	0.000913413	0.00074349	3.04284e-05
56.6615	0.778163	0.000918712	0.000740779	2.97915e-05
56.6913	0.778183	0.000923421	0.00073815	2.91064e-05
56.7212	0.778202	0.000927538	0.000735596	2.83755e-05
56.751	0.77822	0.000930966	0.000733111	2.75998e-05
56.7808	0.778236	0.000933653	0.000730691	2.67802e-05
56.8106	0.778251	0.000935648	0.000728329	2.5918e-05
56.8404	0.778266	0.000936867	0.000726021	2.5014e-05
56.8702	0.778279	0.000937352	0.000723761	2.40689e-05
56.9	0.778292	0.000937064	0.000721545	2.30834e-05
56.9298	0.778305	0.000936006	0.000719367	2.20585e-05
56.9596	0.778317	0.000934126	0.000717224	2.09946e-05
56.9894	0.77833	0.000931402	0.00071511	1.9892e-05
57.0192	0.778343	0.000927751	0.000713022	1.8751e-05
57.049	0.778356	0.00092299	0.000710954	1.75716e-05
57.0788	0.778369	0.000916995	0.000708902	1.63533e-05
57.1086	0.778383	0.000909615	0.000706863	1.50958e-05
57.1385	0.778398	0.000900789	0.000704834	1.37984e-05
57.1683	0.778413	0.000890484	0.00070281	1.24606e-05
57.1981	0.778429	0.000878697	0.000700789	1.1082e-05
57.2279	0.778446	0.00086548	0.000698767	9.66236e-06
57.2577	0.778464	0.000850919	0.000696743	8.20175e-06
57.2875	0.778483	0.000835225	0.000694713	6.70046e-06
57.3173	0.778503	0.00081866	0.000692676	5.15889e-06
57.3471	0.778523	0.000801512	0.000690629	3.57775e-06
57.3769	0.778544	0.000784004	0.00068857	1.9578e-06
57.4067	0.778566	0.000766544	0.000686499	2.99882e-07
57.4365	0.778588	0.000749442	0.000684412	1.39502e-06
57.4663	0.778609	0.00073298	0.000682311	3.1259e-06
57.4962	0.778631	0.000717385	0.000680194	4.8917e-06
57.526	0.778651	0.000702842	0.00067806	6.69138e-06
57.5558	0.778672	0.000689434	0.000675911	8.52368e-06
57.5856	0.778691	0.000677084	0.000673745	1.03873e-05
57.6154	0.77871	0.000665711	0.000671564	1.22807e-05
57.6452	0.778728	0.00065511	0.000669369	1.42018e-05
57.675	0.778746	0.000645192	0.000667159	1.61482e-05
57.7048	0.778763	0.000635975	0.000664936	1.81177e-05
57.7346	0.778779	0.000627551	0.0006627	2.01068e-05
57.7644	0.778794	0.000619774	0.000660453	2.21121e-05
57.7942	0.778808	0.000612454	0.000658196	2.41301e-05
57.824	0.778822	0.000605508	0.000655931	2.6157e-05
57.8538	0.778835	0.000598652	0.00065366	2.8189e-05
57.8836	0.778849	0.000591736	0.000651384	3.02223e-05
57.9134	0.778863	0.000584766	0.000649106	3.22529e-05
57.9433	0.778878	0.000577707	0.000646827	3.42768e-05
57.9731	0.778893	0.000570631	0.000644551	3.62901e-05
58.0029	0.778909	0.000563831	0.000642278	3.82887e-05
58.0327	0.778926	0.000557606	0.000640011	4.02689e-05
58.0625	0.778942	0.000552391	0.000637753	4.22267e-05
58.0923	0.778959	0.000548483	0.000635507	4.41583e-05
58.1221	0.778976	0.000546121	0.000633273	4.60597e-05
58.1519	0.778993	0.000545446	0.000631056	4.79267e-05
58.1817	0.779011	0.000546394	0.000628857	4.97553e-05
58.2115	0.779029	0.000548851	0.000626679	5.15411e-05
58.2413	0.779047	0.000552666	0.000624526	5.32797e-05
58.2711	0.779066	0.000557688	0.000622399	5.49664e-05
58.301	0.779085	0.000563771	0.000620301	5.65966e-05
58.3308	0.779105	0.00057077	0.000618235	5.81655e-05
58.3606	0.779125	0.000578563	0.000616203	5.96683e-05
58.3904	0.779146	0.000587009	0.000614209	6.11002e-05
58.4202	0.779167	0.000595953	0.000612254	6.24565e-05
58.45	0.779188	0.000605305	0.000610342	6.37323e-05
58.4798	0.77921	0.000614833	0.000608473	6.49233e-05
58.5096	0.779232	0.000624394	0.000606651	6.60254e-05
58.5394	0.779254	0.000633738	0.000604877	6.70345e-05
58.5692	0.779276	0.000642722	0.000603153	6.79475e-05
58.599	0.779299	0.00065121	0.00060148	6.87612e-05
58.6288	0.779321	0.00065917	0.000599858	6.94729e-05
58.6586	0.779343	0.000666422	0.00059829	7.00804e-05
58.6884	0.779365	0.00067293	0.000596774	7.05816e-05
58.7182	0.779387	0.000678684	0.000595311	7.09749e-05
58.748	0.779409	0.000683845	0.000593901	7.12587e-05
58.7779	0.779432	0.000688693	0.000592542	7.14317e-05
58.8077	0.779455	0.000693531	0.000591234	7.14926e-05
58.8375	0.779478	0.000698689	0.000589978	7.14402e-05
58.8673	0.779501	0.000704278	0.00058877	7.12764e-05
58.8971	0.779525	0.000710456	0.000587609	7.10015e-05
58.9269	0.77955	0.000717297	0.000586494	7.06165e-05
58.9567	0.779575	0.000724701	0.000585423	7.01226e-05
58.9865	0.779601	0.000732733	0.000584394	6.95216e-05
59.0163	0.779626	0.000741217	0.000583406	6.88154e-05
59.0461	0.779652	0.000750091	0.000582457	6.80067e-05
59.0759	0.779678	0.000759271	0.000581544	6.70983e-05
59.1057	0.779704	0.000768724	0.000580667	6.60932e-05
59.1356	0.779729	0.00077845	0.000579823	6.49952e-05
59.1654	0.779753	0.000788415	0.000579011	6.38082e-05
59.1952	0.779777	0.00079863	0.000578229	6.25363e-05
59.225	0.7798	0.000808999	0.000577475	6.11839e-05
59.2548	0.779822	0.00081937	0.000576748	5.97556e-05
59.2846	0.779845	0.000829607	0.000576047	5.82563e-05
59.3144	0.779866	0.000839526	0.000575368	5.6691e-05
59.3442	0.779888	0.000848927	0.000574712	5.50651e-05
59.374	0.779909	0.00085759	0.000574076	5.33841e-05
59.4038	0.779931	0.000865346	0.000573458	5.16539e-05
59.4336	0.779952	0.000872101	0.000572856	4.98803e-05
59.4634	0.779973	0.000877795	0.000572269	4.80695e-05
59.4932	0.779994	0.000882404	0.000571696	4.62278e-05
59.523	0.780015	0.000885725	0.000571135	4.43615e-05
59.5529	0.780035	0.000887423	0.000570585	4.2477e-05
59.5827	0.780055	0.000887123	0.000570045	4.0581e-05
59.6125	0.780074	0.000884534	0.000569513	3.86798e-05
59.6423	0.780093	0.000879452	0.000568989	3.67796e-05
59.6721	0.780111	0.000872017	0.00056847	3.48864e-05
59.7019	0.780128	0.00086235	0.000567956	3.3006e-05
59.7317	0.780144	0.000850728	0.000567444	3.11439e-05
59.7615	0.780159	0.000837544	0.000566934	2.93051e-05
59.7913	0.780172	0.000823134	0.000566425	2.74945e-05
59.8211	0.780184	0.000807742	0.000565915	2.57172e-05
59.8509	0.780193	0.000791698	0.000565403	2.39772e-05
59.8807	0.780202	0.00077526	0.000564889	2.22781e-05
59.9106	0.780209	0.000758467	0.00056437	2.06239e-05
59.9404	0.780215	0.000741224	0.000563847	1.90184e-05
59.9702	0.78022	0.000723352	0.000563318	1.74642e-05
60	0.780226	0.00070475	0.000562782	1.59639e-05
60.0298	0.780231	0.000685417	0.000562239	1.45203e-05
60.0596	0.780236	0.000665547	0.000561688	1.3136e-05
60.0894	0.780242	0.000645302	0.000561128	1.18132e-05
60.1192	0.780247	0.000624802	0.00056056	1.05542e-05
60.149	0.780254	0.000604197	0.000559981	9.36078e-06
60.1788	0.780261	0.000583643	0.000559392	8.23458e-06
60.2086	0.780268	0.000563308	0.000558791	7.17681e-06
60.2384	0.780277	0.00054327	0.000558178	6.18823e-06
60.2682	0.780286	0.000523691	0.000557552	5.26918e-06
60.298	0.780296	0.000504736	0.00055691	4.41948e-06
60.3278	0.780306	0.000486544	0.000556253	3.63859e-06
60.3576	0.780318	0.000469383	0.000555578	2.92555e-06
60.3875	0.78033	0.000453464	0.000554885	2.279e-06
60.4173	0.780342	0.000439082	0.000554172	1.69718e-06
60.4471	0.780354	0.000426445	0.000553439	1.17793e-06
60.4769	0.780367	0.000415591	0.000552684	7.18645e-07
60.5067	0.780379	0.000406438	0.000551909	3.16379e-07
60.5365	0.78039	0.000398866	0.000551112	3.22738e-08
60.5663	0.780401	0.000392653	0.000550294	3.31278e-07
60.5961	0.780412	0.000387559	0.000549454	5.84937e-07
60.6259	0.780423	0.000383381	0.000548593	7.9804e-07
60.6557	0.780432	0.000379882	0.000547711	9.75743e-07
60.6855	0.780442	0.000376951	0.000546807	1.12347e-06
60.7153	0.780452	0.000374574	0.000545883	1.24702e-06
60.7452	0.780461	0.000372901	0.000544938	1.35245e-06
60.775	0.780471	0.000372194	0.000543974	1.44572e-06
60.8048	0.78048	0.00037278	0.000542992	1.53288e-06
60.8346	0.780489	0.000374746	0.000541991	1.61998e-06
60.8644	0.780499	0.00037828	0.000540973	1.71334e-06
60.8942	0.780509	0.000383292	0.00053994	1.81865e-06
60.924	0.78052	0.000389563	0.000538891	1.94174e-06
60.9538	0.780531	0.000397101	0.00053783	2.08833e-06
60.9836	0.780543	0.000405635	0.000536756	2.2643e-06
61.0134	0.780557	0.000414906	0.000535673	2.47506e-06
61.0432	0.780571	0.000424679	0.000534581	2.72657e-06
61.073	0.780586	0.000434606	0.000533482	3.02375e-06
61.1028	0.780603	0.000444551	0.000532378	3.37135e-06
61.1326	0.780621	0.000454347	0.00053127	3.77409e-06
61.1624	0.78064	0.000464042	0.000530161	4.23645e-06
61.1923	0.780659	0.000473561	0.000529051	4.76277e-06
61.2221	0.78068	0.000482827	0.000527943	5.35727e-06
61.2519	0.780702	0.000491972	0.000526839	6.02385e-06
61.2817	0.780725	0.000501046	0.000525739	6.76605e-06
61.3115	0.780748	0.00051011	0.000524645	7.58722e-06
61.3413	0.780772	0.000519246	0.000523559	8.48987e-06
61.3711	0.780797	0.000528497	0.000522483	9.47622e-06
61.4009	0.780821	0.000537911	0.000521417	1.05481e-05
61.4307	0.780847	0.000547515	0.000520364	1.17068e-05
61.4605	0.780872	0.000557192	0.000519324	1.29533e-05
61.4903	0.780897	0.000566778	0.000518299	1.42881e-05
61.5201	0.780922	0.000576074	0.000517289	1.57116e-05
61.55	0.780946	0.000584814	0.000516297	1.72235e-05
61.5798	0.78097	0.000592856	0.000515322	1.88236e-05
61.6096	0.780993	0.000600084	0.000514367	2.0511e-05
61.6394	0.781016	0.000606431	0.000513431	2.22849e-05
61.6692	0.781038	0.000611872	0.000512515	2.41438e-05
61.699	0.781059	0.000616417	0.00051162	2.6086e-05
61.7288	0.78108	0.000620177	0.000510747	2.81095e-05
61.7586	0.7811	0.000623115	0.000509895	3.0212e-05
61.7884	0.78112	0.000625336	0.000509066	3.23911e-05
61.8182	0.78114	0.000627011	0.000508259	3.46438e-05
61.848	0.781159	0.000628475	0.000507476	3.69669e-05
61.8778	0.781177	0.000630077	0.000506715	3.93571e-05
61.9076	0.781195	0.000632309	0.000505979	4.18108e-05
61.9374	0.781212	0.000635249	0.000505266	4.4324e-05
61.9672	0.781229	0.000638937	0.000504577	4.68926e-05
61.9971	0.781246	0.000643255	0.000503912	4.95126e-05
62.0269	0.781262	0.000647941	0.000503271	5.21797e-05
62.0567	0.781278	0.000652992	0.000502654	5.48896e-05
62.0865	0.781293	0.000658341	0.000502061	5.76379e-05
62.1163	0.781307	0.00066403	0.000501491	6.042e-05
62.1461	0.781321	0.000670303	0.000500945	6.32319e-05
62.1759	0.781335	0.000677168	0.000500423	6.60682e-05
62.2057	0.781347	0.000684629	0.000499923	6.89238e-05
62.2355	0.78136	0.000692456	0.000499446	7.17937e-05
62.2653	0.781372	0.000700397	0.00049899	7.46731e-05
62.2951	0.781384	0.000708142	0.000498556	7.75572e-05
62.3249	0.781396	0.000715459	0.000498142	8.04413e-05
62.3548	0.781408	0.000722018	0.000497747	8.3321e-05
62.3846	0.78142	0.000727798	0.00049737	8.61917e-05
62.4144	0.781433	0.000732647	0.000497011	8.90489e-05
62.4442	0.781446	0.000736569	0.000496667	9.18881e-05
62.474	0.781459	0.000739565	0.000496338	9.47048e-05
62.5038	0.781473	0.000741597	0.000496022	9.74945e-05
62.5336	0.781486	0.000742671	0.000495719	0.000100253
62.5634	0.781498	0.000742763	0.000495427	0.000102976
62.5932	0.781511	0.000741822	0.000495144	0.00010566
62.623	0.781524	0.000739826	0.000494869	0.000108301
62.6528	0.781537	0.000736796	0.000494599	0.000110897
62.6826	0.781551	0.000732935	0.000494334	0.000113444
62.7124	0.781567	0.000728499	0.000494071	0.00011594
62.7422	0.781583	0.000723754	0.00049381	0.000118382
62.7721	0.7816	0.000718942	0.000493549	0.00012077
62.8019	0.781618	0.000714257	0.000493285	0.0001231
62.8317	0.781637	0.000710017	0.000493019	0.000125372
62.8615	0.781656	0.000706302	0.000492749	0.000127585
62.8913	0.781676	0.000703108	0.000492475	0.000129738
62.9211	0.781696	0.000700283	0.000492194	0.000131833
62.9509	0.781717	0.000697838	0.000491907	0.000133867
62.9807	0.781737	0.000695658	0.000491612	0.000135843
63.0105	0.781757	0.00069372	0.000491308	0.000137762
63.0403	0.781776	0.000691918	0.000490996	0.000139625
63.0701	0.781795	0.00069023	0.000490674	0.000141434
63.0999	0.781813	0.000688501	0.000490341	0.00014319
63.1297	0.781831	0.000686661	0.000489999	0.000144894
63.1596	0.781848	0.000684503	0.000489647	0.000146548
63.1893	0.781865	0.000681968	0.000489286	0.000148154
63.2192	0.781881	0.000679004	0.000488916	0.000149714
63.249	0.781898	0.000675808	0.000488537	0.000151229
63.2788	0.781914	0.000672549	0.000488151	0.000152704
63.3086	0.78193	0.000669555	0.000487759	0.00015414
63.3384	0.781946	0.000666994	0.000487361	0.00015554
63.3682	0.781962	0.000665186	0.00048696	0.000156907
63.398	0.781977	0.000664351	0.000486556	0.000158243
63.4278	0.781991	0.000664681	0.000486151	0.000159551
63.4576	0.782006	0.000666315	0.000485747	0.000160832
63.4874	0.782019	0.000669313	0.000485345	0.00016209
63.5172	0.782031	0.00067355	0.000484946	0.000163325
63.547	0.782042	0.000678856	0.000484552	0.000164541
63.5769	0.782053	0.000684988	0.000484165	0.000165739
63.6067	0.782062	0.000691701	0.000483785	0.000166923
63.6365	0.782072	0.000698883	0.000483413	0.000168095
63.6663	0.78208	0.000706631	0.00048305	0.000169257
63.6961	0.782088	0.000715096	0.000482698	0.000170411
63.7259	0.782095	0.000724416	0.000482358	0.000171559
63.7557	0.782102	0.000734682	0.00048203	0.000172703
63.7855	0.782108	0.000745906	0.000481717	0.000173843
63.8153	0.782114	0.000758096	0.000481419	0.000174982
63.8451	0.78212	0.000771201	0.000481138	0.000176121
63.8749	0.782126	0.000785147	0.000480875	0.000177258
63.9047	0.782133	0.000799842	0.000480632	0.000178396
63.9345	0.782139	0.000815157	0.00048041	0.000179534
63.9643	0.782145	0.000830753	0.00048021	0.000180672
63.9941	0.782152	0.000846354	0.000480033	0.00018181
64.024	0.78216	0.000861484	0.000479879	0.000182949
64.0538	0.782169	0.000875881	0.000479748	0.000184088
64.0836	0.782179	0.000889397	0.000479641	0.00018523
64.1134	0.782191	0.000901911	0.000479557	0.000186373
64.1432	0.782203	0.00091331	0.000479495	0.000187517
64.173	0.782216	0.000923664	0.000479457	0.000188662
64.2028	0.78223	0.000932993	0.000479441	0.000189807
64.2326	0.782245	0.000941534	0.000479447	0.000190952
64.2624	0.78226	0.000949217	0.000479476	0.000192095
64.2922	0.782276	0.000956117	0.000479526	0.000193235
64.322	0.782293	0.00096226	0.000479598	0.000194369
64.3518	0.782309	0.000967677	0.000479691	0.000195496
64.3816	0.782326	0.000972444	0.000479806	0.000196613
64.4115	0.782343	0.000976708	0.000479942	0.000197717
64.4413	0.782361	0.000980495	0.0004801	0.000198805
64.4711	0.782378	0.000983865	0.000480279	0.000199874
64.5009	0.782395	0.000986869	0.000480478	0.000200918
64.5307	0.782412	0.000989506	0.000480697	0.000201935
64.5605	0.782428	0.000991911	0.000480938	0.00020292
64.5903	0.782444	0.000994257	0.000481198	0.000203867
64.6201	0.782459	0.000996757	0.000481479	0.000204773
64.6499	0.782473	0.000999677	0.000481779	0.000205632
64.6797	0.782486	0.0010034	0.0004821	0.00020644
64.7095	0.782499	0.00100812	0.000482441	0.000207191
64.7393	0.782512	0.00101388	0.000482802	0.00020788
64.7691	0.782524	0.00102044	0.000483184	0.000208501
64.799	0.782537	0.00102762	0.000483588	0.00020905
64.8288	0.78255	0.00103526	0.000484013	0.000209521
64.8586	0.782562	0.0010432	0.000484461	0.000209909
64.8884	0.782575	0.00105121	0.000484931	0.000210211
64.9182	0.782587	0.00105907	0.000485425	0.000210421
64.948	0.782599	0.00106662	0.000485942	0.000210537
64.9778	0.78261	0.00107393	0.000486482	0.000210555
65.0076	0.782621	0.00108102	0.000487045	0.000210472
65.0374	0.782632	0.00108795	0.000487631	0.000210286
65.0672	0.782642	0.00109486	0.00048824	0.000209995
65.097	0.782652	0.00110182	0.00048887	0.000209597
65.1268	0.782661	0.00110902	0.00048952	0.000209094
65.1566	0.78267	0.00111636	0.00049019	0.000208482
65.1864	0.782678	0.00112396	0.000490879	0.000207764
65.2163	0.782687	0.00113171	0.000491586	0.000206936
65.2461	0.782695	0.0011395	0.00049231	0.000206
65.2759	0.782704	0.00114721	0.00049305	0.000204957
65.3057	0.782714	0.00115477	0.000493806	0.000203807
65.3355	0.782725	0.00116208	0.000494575	0.000202551
65.3653	0.782736	0.00116908	0.000495358	0.00020119
65.3951	0.782749	0.00117565	0.000496152	0.000199726
65.4249	0.782763	0.00118189	0.000496958	0.00019816
65.4547	0.782778	0.00118786	0.000497773	0.000196495
65.4845	0.782793	0.00119364	0.000498596	0.00019473
65.5143	0.782808	0.00119924	0.000499427	0.000192869
65.5441	0.782824	0.00120451	0.000500266	0.000190914
65.5739	0.78284	0.00120943	0.00050111	0.000188867
65.6038	0.782856	0.00121386	0.00050196	0.000186733
65.6336	0.782872	0.0012177	0.000502815	0.000184512
65.6634	0.782888	0.00122087	0.000503672	0.000182209
65.6932	0.782904	0.00122342	0.000504532	0.000179825
65.723	0.78292	0.00122543	0.000505393	0.000177365
65.7528	0.782937	0.00122696	0.000506256	0.000174832
65.7826	0.782953	0.00122818	0.000507118	0.000172228
65.8124	0.782971	0.00122926	0.00050798	0.000169556
65.8422	0.782988	0.00123039	0.000508842	0.00016682
65.872	0.783006	0.00123174	0.000509703	0.000164021
65.9018	0.783025	0.0012336	0.000510563	0.000161163
65.9316	0.783043	0.00123615	0.000511422	0.000158248
65.9614	0.783062	0.00123955	0.000512278	0.000155281
65.9912	0.783081	0.00124389	0.000513133	0.000152264
66.0211	0.7831	0.00124933	0.000513984	0.000149202
66.0509	0.783119	0.00125599	0.000514833	0.000146099
66.0807	0.783138	0.00126403	0.000515677	0.000142958
66.1105	0.783157	0.0012735	0.000516515	0.000139785
66.1403	0.783177	0.00128432	0.000517347	0.000136586
66.1701	0.783196	0.00129631	0.000518171	0.000133366
66.1999	0.783215	0.00130934	0.000518986	0.00013013
66.2297	0.783235	0.00132313	0.00051979	0.000126886
66.2595	0.783255	0.00133751	0.000520582	0.000123637
66.2893	0.783275	0.00135231	0.000521361	0.000120392
66.3191	0.783296	0.00136762	0.000522126	0.000117154
66.3489	0.783316	0.00138353	0.000522876	0.00011393
66.3787	0.783337	0.0014001	0.000523611	0.000110724
66.4086	0.783357	0.00141736	0.000524328	0.000107541
66.4383	0.783378	0.00143525	0.00052503	0.000104385
66.4682	0.783398	0.00145347	0.000525713	0.00010126
66.498	0.783419	0.00147166	0.000526378	9.81693e-05
66.5278	0.783439	0.00148963	0.000527025	9.51161e-05
66.5576	0.783458	0.00150693	0.000527653	9.2103e-05
66.5874	0.783478	0.00152332	0.000528261	8.91329e-05
66.6172	0.783496	0.00153876	0.000528849	8.6208e-05
66.647	0.783515	0.00155323	0.000529417	8.33302e-05
66.6768	0.783533	0.00156698	0.000529964	8.05013e-05
66.7066	0.783551	0.00158039	0.00053049	7.77227e-05
66.7364	0.783568	0.00159358	0.000530995	7.49959e-05
66.7662	0.783585	0.00160648	0.00053148	7.23213e-05
66.796	0.783603	0.00161896	0.000531944	6.96996e-05
66.8259	0.78362	0.00163072	0.000532389	6.7131e-05
66.8557	0.783638	0.00164152	0.000532816	6.46156e-05
66.8855	0.783655	0.00165105	0.000533224	6.21534e-05
66.9153	0.783673	0.00165911	0.000533616	5.9744e-05
66.9451	0.783691	0.0016655	0.000533991	5.73873e-05
66.9749	0.783709	0.00167015	0.000534352	5.5083e-05
67.0047	0.783727	0.00167285	0.000534699	5.28311e-05
67.0345	0.783745	0.00167345	0.000535032	5.06314e-05
67.0643	0.783764	0.00167209	0.000535353	4.8484e-05
67.0941	0.783783	0.00166905	0.000535663	4.6389e-05
67.1239	0.783803	0.00166486	0.000535962	4.4346e-05
67.1537	0.783822	0.0016601	0.000536252	4.23552e-05
67.1835	0.783841	0.00165538	0.000536534	4.04154e-05
67.2134	0.783861	0.0016513	0.00053681	3.85256e-05
67.2432	0.78388	0.00164807	0.000537082	3.66847e-05
67.273	0.783898	0.00164591	0.000537351	3.48918e-05
67.3028	0.783917	0.00164483	0.000537618	3.31458e-05
67.3326	0.783936	0.00164469	0.000537885	3.14455e-05
67.3624	0.783954	0.00164512	0.000538153	2.97895e-05
67.3922	0.783972	0.00164569	0.000538424	2.81762e-05
67.422	0.783991	0.00164593	0.0005387	2.66041e-05
67.4518	0.784008	0.00164549	0.000538982	2.50717e-05
67.4816	0.784026	0.00164408	0.00053927	2.35771e-05
67.5114	0.784044	0.0016414	0.000539568	2.21183e-05
67.5412	0.784061	0.00163737	0.000539876	2.06936e-05
67.571	0.784078	0.00163172	0.000540196	1.93007e-05
67.6008	0.784094	0.00162418	0.00054053	1.79372e-05
67.6307	0.784111	0.0016147	0.000540879	1.66009e-05
67.6605	0.784126	0.00160336	0.000541246	1.52891e-05
67.6903	0.784142	0.00159036	0.000541632	1.39999e-05
67.7201	0.784157	0.00157599	0.00054204	1.27301e-05
67.7499	0.784171	0.00156061	0.000542471	1.1477e-05
67.7797	0.784185	0.00154437	0.000542926	1.0238e-05
67.8095	0.784198	0.00152757	0.000543408	9.01025e-06
67.8393	0.784212	0.00151044	0.000543916	7.79145e-06
67.8691	0.784225	0.00149319	0.000544453	6.57913e-06
67.8989	0.784237	0.00147597	0.000545019	5.37163e-06
67.9287	0.78425	0.00145891	0.000545616	4.16698e-06
67.9585	0.784262	0.0014421	0.000546244	2.96364e-06
67.9883	0.784274	0.00142585	0.000546904	1.76053e-06
68.0182	0.784286	0.00141047	0.000547596	5.56385e-07
68.048	0.784297	0.00139624	0.000548322	6.49518e-07
68.0778	0.784308	0.00138349	0.00054908	1.85779e-06
68.1076	0.784318	0.00137253	0.00054987	3.06829e-06
68.1374	0.784327	0.0013636	0.000550693	4.28078e-06
68.1672	0.784336	0.00135673	0.000551547	5.49476e-06
68.197	0.784344	0.00135174	0.000552433	6.70912e-06
68.2268	0.784353	0.0013484	0.00055335	7.92267e-06
68.2566	0.784361	0.00134639	0.000554296	9.13335e-06
68.2864	0.78437	0.00134537	0.000555271	1.03388e-05
68.3162	0.78438	0.00134495	0.000556273	1.15366e-05
68.346	0.784391	0.00134474	0.000557302	1.27242e-05
68.3758	0.784402	0.00134465	0.000558357	1.38985e-05
68.4056	0.784414	0.0013444	0.000559435	1.50571e-05
68.4355	0.784427	0.00134392	0.000560536	1.61975e-05
68.4653	0.784442	0.00134287	0.000561659	1.73169e-05
68.4951	0.784457	0.00134101	0.000562802	1.84134e-05
68.5249	0.784474	0.00133823	0.000563964	1.94839e-05
68.5547	0.784492	0.00133446	0.000565143	2.05258e-05
68.5845	0.784511	0.00132964	0.000566338	2.1536e-05
68.6143	0.784531	0.00132379	0.000567547	2.25116e-05
68.6441	0.784552	0.00131696	0.000568769	2.34498e-05
68.6739	0.784574	0.00130948	0.000570002	2.43475e-05
68.7037	0.784596	0.00130165	0.000571245	2.52026e-05
68.7335	0.784617	0.00129382	0.000572494	2.60117e-05
68.7633	0.784639	0.00128628	0.00057375	2.67727e-05
68.7931	0.784659	0.00127924	0.00057501	2.74816e-05
68.8229	0.784679	0.00127296	0.000576274	2.81365e-05
68.8528	0.784698	0.00126745	0.000577539	2.87351e-05
68.8826	0.784714	0.00126284	0.000578804	2.9275e-05
68.9124	0.784729	0.00125918	0.000580069	2.97546e-05
68.9422	0.784743	0.00125632	0.000581333	3.01713e-05
68.972	0.784754	0.00125419	0.000582593	3.05228e-05
69.0018	0.784763	0.00125267	0.000583851	3.08072e-05
69.0316	0.784772	0.0012517	0.000585104	3.10219e-05
69.0614	0.784779	0.00125121	0.000586354	3.11646e-05
69.0912	0.784787	0.00125103	0.000587598	3.12334e-05
69.121	0.784794	0.00125103	0.000588837	3.1226e-05
69.1508	0.784801	0.00125131	0.000590071	3.11408e-05
69.1806	0.784809	0.00125196	0.000591299	3.09761e-05
69.2104	0.784818	0.00125322	0.000592521	3.07305e-05
69.2403	0.784828	0.00125527	0.000593737	3.04022e-05
69.2701	0.784838	0.00125809	0.000594946	2.99894e-05
69.2999	0.784849	0.00126161	0.000596149	2.94922e-05
69.3297	0.784861	0.00126567	0.000597345	2.89098e-05
69.3595	0.784875	0.00126995	0.000598534	2.8242e-05
69.3893	0.784889	0.00127416	0.000599717	2.74888e-05
69.4191	0.784904	0.00127788	0.000600893	2.66504e-05
69.4489	0.784921	0.00128098	0.000602064	2.57275e-05
69.4787	0.784938	0.00128348	0.000603228	2.47208e-05
69.5085	0.784956	0.0012854	0.000604387	2.36321e-05
69.5383	0.784975	0.00128676	0.000605541	2.24632e-05
69.5681	0.784995	0.00128758	0.00060669	2.12163e-05
69.5979	0.785015	0.00128792	0.000607836	1.98943e-05
69.6278	0.785035	0.0012879	0.000608978	1.85003e-05
69.6576	0.785055	0.00128771	0.000610118	1.70379e-05
69.6874	0.785075	0.00128755	0.000611257	1.5511e-05
69.7172	0.785094	0.00128761	0.000612396	1.3924e-05
69.747	0.785112	0.0012881	0.000613536	1.22818e-05
69.7768	0.785129	0.00128919	0.00061468	1.05896e-05
69.8066	0.785144	0.00129107	0.000615827	8.8529e-06
69.8364	0.785159	0.0012939	0.000616982	7.07705e-06
69.8662	0.785172	0.00129756	0.000618143	5.26773e-06
69.896	0.785184	0.0013018	0.000619314	3.43021e-06
69.9258	0.785195	0.00130624	0.000620496	1.57034e-06
69.9556	0.785206	0.00131048	0.000621691	3.05607e-07
69.9854	0.785217	0.00131429	0.000622899	2.19173e-06
70.0152	0.785228	0.00131754	0.000624123	4.08179e-06
70.0451	0.785239	0.00132006	0.000625363	5.96983e-06
70.0749	0.785251	0.00132203	0.00062662	7.8495e-06
70.1047	0.785264	0.00132368	0.000627898	9.71477e-06
70.1345	0.785278	0.00132541	0.000629195	1.15594e-05
70.1643	0.785294	0.00132732	0.000630515	1.33775e-05
70.1941	0.785311	0.0013295	0.000631857	1.51634e-05
70.2239	0.785329	0.00133194	0.000633223	1.69117e-05
70.2537	0.785349	0.00133457	0.000634615	1.86176e-05
70.2835	0.785371	0.00133736	0.000636032	2.02768e-05
70.3133	0.785395	0.00134015	0.000637476	2.18842e-05
70.3431	0.785421	0.001343	0.000638946	2.34378e-05
70.3729	0.785448	0.00134589	0.000640441	2.49345e-05
70.4027	0.785477	0.00134892	0.000641961	2.63718e-05
70.4325	0.785506	0.00135206	0.000643505	2.77474e-05
70.4624	0.785536	0.00135506	0.000645072	2.90598e-05
70.4922	0.785567	0.00135793	0.000646661	3.03077e-05
70.522	0.785598	0.00136084	0.00064827	3.14907e-05
70.5518	0.78563	0.00136394	0.000649898	3.26084e-05
70.5816	0.785662	0.00136742	0.000651543	3.36606e-05
70.6114	0.785694	0.00137131	0.000653203	3.46473e-05
70.6412	0.785727	0.00137553	0.000654876	3.55694e-05
70.671	0.78576	0.0013799	0.000656559	3.64275e-05
70.7008	0.785793	0.00138422	0.00065825	3.72227e-05
70.7306	0.785825	0.00138827	0.000659946	3.79564e-05
70.7604	0.785858	0.00139175	0.000661646	3.863e-05
70.7902	0.78589	0.00139444	0.000663346	3.92449e-05
70.82	0.785922	0.00139607	0.000665044	3.98024e-05
70.8499	0.785953	0.00139651	0.000666738	4.03041e-05
70.8796	0.785984	0.00139582	0.000668426	4.07513e-05
70.9095	0.786013	0.00139405	0.000670105	4.1145e-05
70.9393	0.786042	0.00139133	0.000671776	4.14863e-05
70.9691	0.786071	0.00138791	0.000673436	4.17757e-05
70.9989	0.786098	0.0013841	0.000675085	4.20133e-05
71.0287	0.786123	0.00138006	0.000676721	4.21992e-05
71.0585	0.786149	0.00137601	0.000678345	4.23337e-05
71.0883	0.786173	0.0013721	0.000679957	4.24173e-05
71.1181	0.786197	0.00136836	0.000681557	4.24502e-05
71.1479	0.78622	0.00136489	0.000683146	4.24324e-05
71.1777	0.786244	0.00136174	0.000684723	4.23648e-05
71.2075	0.786267	0.00135909	0.000686289	4.22476e-05
71.2373	0.786291	0.00135702	0.000687844	4.20815e-05
71.2672	0.786313	0.00135576	0.000689389	4.18671e-05
71.297	0.786336	0.00135552	0.000690924	4.16054e-05
71.3268	0.786358	0.0013564	0.00069245	4.12973e-05
71.3566	0.78638	0.00135858	0.000693967	4.09439e-05
71.3864	0.786401	0.00136193	0.000695474	4.05465e-05
71.4162	0.786422	0.00136665	0.000696973	4.01067e-05
71.446	0.786442	0.00137273	0.000698463	3.96257e-05
71.4758	0.786461	0.00138014	0.000699944	3.91049e-05
71.5056	0.786479	0.00138865	0.000701417	3.85458e-05
71.5354	0.786497	0.00139796	0.00070288	3.79503e-05
71.5652	0.786515	0.00140766	0.000704334	3.73203e-05
71.595	0.786532	0.00141751	0.000705778	3.66579e-05
71.6248	0.786548	0.00142739	0.00070721	3.59654e-05
71.6547	0.786565	0.00143722	0.000708631	3.52452e-05
71.6845	0.786581	0.00144685	0.00071004	3.44997e-05
71.7143	0.786598	0.00145605	0.000711435	3.37314e-05
71.7441	0.786614	0.00146468	0.000712815	3.29428e-05
71.7739	0.786631	0.00147267	0.000714179	3.21363e-05
71.8037	0.786647	0.00147998	0.000715527	3.13141e-05
71.8335	0.786663	0.00148669	0.000716858	3.04786e-05
71.8633	0.786679	0.00149282	0.000718171	2.96322e-05
71.8931	0.786695	0.00149836	0.000719465	2.87774e-05
71.9229	0.78671	0.00150333	0.00072074	2.7917e-05
71.9527	0.786725	0.00150761	0.000721993	2.70536e-05
71.9825	0.78674	0.00151117	0.000723225	2.61904e-05
72.0123	0.786754	0.00151391	0.000724436	2.53303e-05
72.0421	0.786768	0.00151591	0.000725623	2.44762e-05
72.072	0.786783	0.00151729	0.000726789	2.36311e-05
72.1018	0.786797	0.00151838	0.00072793	2.27978e-05
72.1316	0.786812	0.00151949	0.000729049	2.19787e-05
72.1614	0.786827	0.00152091	0.000730143	2.11768e-05
72.1912	0.786843	0.00152282	0.000731213	2.03943e-05
72.221	0.786859	0.00152523	0.00073226	1.96336e-05
72.2508	0.786875	0.00152823	0.000733283	1.88965e-05
72.2806	0.786892	0.00153162	0.000734282	1.81846e-05
72.3104	0.78691	0.00153509	0.000735258	1.74994e-05
72.3402	0.786929	0.00153834	0.000736211	1.68423e-05
72.37	0.786948	0.00154121	0.000737142	1.6214e-05
72.3998	0.786968	0.00154373	0.00073805	1.56165e-05
72.4296	0.786988	0.00154592	0.000738936	1.50504e-05
72.4594	0.78701	0.00154777	0.000739801	1.4516e-05
72.4892	0.787031	0.00154916	0.000740645	1.40141e-05
72.5191	0.787054	0.00155015	0.000741468	1.35453e-05
72.5489	0.787077	0.00155072	0.000742271	1.31102e-05
72.5787	0.787101	0.00155094	0.000743053	1.27093e-05
72.6085	0.787126	0.00155082	0.000743817	1.23434e-05
72.6383	0.787151	0.00155048	0.000744561	1.20134e-05
72.6681	0.787177	0.00154992	0.000745287	1.17204e-05
72.6979	0.787203	0.00154921	0.000745995	1.14654e-05
72.7277	0.787229	0.00154838	0.000746685	1.12495e-05
72.7575	0.787255	0.00154733	0.000747359	1.10737e-05
72.7873	0.78728	0.00154585	0.000748018	1.09393e-05
72.8171	0.787306	0.00154372	0.000748661	1.08476e-05
72.8469	0.787331	0.0015408	0.000749291	1.07998e-05
72.8768	0.787355	0.00153707	0.000749908	1.07966e-05
72.9066	0.78738	0.00153254	0.000750512	1.08388e-05
72.9364	0.787405	0.0015272	0.000751105	1.09268e-05
72.9662	0.787429	0.00152121	0.000751687	1.10607e-05
72.996	0.787454	0.00151458	0.000752259	1.12404e-05
73.0258	0.787478	0.00150751	0.000752822	1.14655e-05
73.0556	0.787501	0.0015002	0.000753375	1.17357e-05
73.0854	0.787524	0.00149306	0.000753922	1.20504e-05
73.1152	0.787547	0.00148637	0.000754461	1.24086e-05
73.145	0.78757	0.00148023	0.000754995	1.28094e-05
73.1748	0.787592	0.00147471	0.000755525	1.32521e-05
73.2046	0.787614	0.00146993	0.000756051	1.37349e-05
73.2344	0.787636	0.00146596	0.000756575	1.42573e-05
73.2642	0.787658	0.00146292	0.000757098	1.48173e-05
73.294	0.787678	0.00146083	0.000757622	1.54138e-05
73.3239	0.787699	0.00145963	0.000758148	1.60452e-05
73.3537	0.787719	0.00145917	0.000758677	1.671e-05
73.3835	0.787738	0.00145927	0.00075921	1.74064e-05
73.4133	0.787757	0.00145985	0.00075975	1.81322e-05
73.4431	0.787775	0.00146066	0.000760296	1.88857e-05
73.4729	0.787793	0.00146142	0.000760851	1.96646e-05
73.5027	0.787811	0.00146181	0.000761416	2.04672e-05
73.5325	0.787828	0.00146164	0.000761991	2.12912e-05
73.5623	0.787846	0.00146085	0.000762577	2.21351e-05
73.5921	0.787865	0.00145947	0.000763174	2.29974e-05
73.6219	0.787883	0.00145769	0.000763783	2.38765e-05
73.6517	0.787902	0.00145565	0.000764403	2.47709e-05
73.6816	0.787922	0.00145351	0.000765034	2.56796e-05
73.7114	0.787942	0.00145134	0.000765676	2.66012e-05
73.7412	0.787963	0.00144929	0.000766328	2.75346e-05
73.771	0.787983	0.00144748	0.000766989	2.84786e-05
73.8008	0.788004	0.00144596	0.000767658	2.9432e-05
73.8306	0.788025	0.0014447	0.000768335	3.03933e-05
73.8604	0.788046	0.00144366	0.000769018	3.13613e-05
73.8902	0.788066	0.00144286	0.000769706	3.23347e-05
73.92	0.788086	0.0014422	0.000770397	3.33125e-05
73.9498	0.788106	0.00144158	0.00077109	3.42935e-05
73.9796	0.788125	0.00144089	0.000771783	3.52771e-05
74.0094	0.788146	0.00143995	0.000772476	3.62624e-05
74.0392	0.788166	0.00143855	0.000773164	3.72492e-05
74.0691	0.788188	0.00143649	0.000773848	3.82369e-05
74.0988	0.78821	0.00143358	0.000774525	3.92254e-05
74.1286	0.788233	0.00142972	0.000775193	4.0215e-05
74.1585	0.788257	0.00142496	0.000775849	4.12061e-05
74.1883	0.788281	0.00141935	0.000776493	4.21992e-05
74.2181	0.788307	0.00141302	0.000777121	4.3195e-05
74.2479	0.788332	0.00140629	0.000777732	4.41943e-05
74.2777	0.788359	0.00139945	0.000778325	4.51979e-05
74.3075	0.788386	0.00139252	0.000778896	4.62068e-05
74.3373	0.788414	0.00138545	0.000779445	4.72214e-05
74.3671	0.788443	0.00137829	0.00077997	4.82429e-05
74.3969	0.788472	0.00137098	0.000780469	4.92722e-05
74.4267	0.788503	0.00136355	0.00078094	5.03101e-05
74.4565	0.788534	0.0013561	0.000781383	5.1357e-05
74.4863	0.788566	0.00134874	0.000781797	5.24139e-05
74.5161	0.788599	0.0013416	0.00078218	5.34812e-05
74.546	0.788632	0.00133479	0.000782534	5.45582e-05
74.5758	0.788666	0.00132829	0.000782857	5.5645e-05
74.6056	0.7887	0.00132218	0.00078315	5.6741e-05
74.6354	0.788734	0.00131634	0.000783414	5.78458e-05
74.6652	0.788769	0.00131073	0.000783649	5.89586e-05
74.695	0.788803	0.00130549	0.000783856	6.00786e-05
74.7248	0.788837	0.00130077	0.000784037	6.12043e-05
74.7546	0.78887	0.00129669	0.000784193	6.23344e-05
74.7844	0.788902	0.00129332	0.000784326	6.34674e-05
74.8142	0.788933	0.00129059	0.000784436	6.46017e-05
74.844	0.788963	0.0012884	0.000784524	6.5736e-05
74.8738	0.788992	0.00128667	0.000784592	6.68691e-05
74.9036	0.78902	0.00128524	0.000784641	6.80002e-05
74.9335	0.789048	0.00128423	0.000784671	6.91288e-05
74.9633	0.789074	0.00128392	0.000784684	7.02544e-05
74.9931	0.7891	0.00128462	0.00078468	7.13771e-05
75.0229	0.789125	0.00128666	0.000784661	7.24968e-05
75.0527	0.78915	0.00129031	0.000784626	7.36137e-05
75.0825	0.789173	0.00129568	0.000784577	7.4728e-05
75.1123	0.789195	0.0013028	0.000784515	7.58398e-05
75.1421	0.789216	0.00131168	0.000784441	7.69495e-05
75.1719	0.789237	0.00132243	0.000784355	7.80573e-05
75.2017	0.789257	0.00133503	0.000784261	7.9163e-05
75.2315	0.789276	0.00134954	0.000784158	8.02668e-05
75.2613	0.789295	0.00136583	0.000784049	8.13682e-05
75.2912	0.789314	0.00138361	0.000783935	8.24671e-05
75.3209	0.789332	0.00140251	0.000783817	8.35624e-05
75.3508	0.789349	0.00142237	0.000783699	8.46534e-05
75.3806	0.789366	0.00144302	0.00078358	8.5739e-05
75.4104	0.789384	0.00146423	0.000783463	8.68177e-05
75.4402	0.789401	0.00148572	0.00078335	8.78882e-05
75.47	0.789418	0.00150726	0.000783243	8.89485e-05
75.4998	0.789436	0.0015285	0.000783143	8.99967e-05
75.5296	0.789454	0.0015491	0.000783052	9.10307e-05
75.5594	0.789473	0.0015688	0.000782971	9.20481e-05
75.5892	0.789492	0.00158738	0.000782901	9.30479e-05
75.619	0.789511	0.00160474	0.000782843	9.40285e-05
75.6488	0.789531	0.00162063	0.000782796	9.49888e-05
75.6786	0.789552	0.00163487	0.000782762	9.5928e-05
75.7084	0.789573	0.00164737	0.00078274	9.68451e-05
75.7383	0.789595	0.00165802	0.000782729	9.77393e-05
75.7681	0.789617	0.00166669	0.000782731	9.86094e-05
75.7979	0.78964	0.00167349	0.000782743	9.94541e-05
75.8277	0.789663	0.0016786	0.000782767	0.000100272
75.8575	0.789685	0.00168241	0.000782802	0.000101063
75.8873	0.789708	0.00168536	0.000782846	0.000101825
75.9171	0.789731	0.00168784	0.000782901	0.000102557
75.9469	0.789752	0.00169017	0.000782964	0.000103259
75.9767	0.789774	0.00169256	0.000783036	0.00010393
76.0065	0.789795	0.00169513	0.000783115	0.000104567
76.0363	0.789816	0.00169805	0.0007832	0.000105171
76.0661	0.789837	0.00170148	0.000783291	0.00010574
76.096	0.789858	0.00170544	0.000783385	0.000106273
76.1258	0.789879	0.0017099	0.000783483	0.000106768
76.1556	0.789901	0.00171481	0.000783583	0.000107225
76.1854	0.789924	0.00172018	0.000783684	0.000107641
76.2152	0.789948	0.00172628	0.000783784	0.000108016
76.245	0.789973	0.00173334	0.000783883	0.000108348
76.2748	0.79	0.00174149	0.000783978	0.000108635
76.3046	0.790028	0.00175064	0.000784069	0.000108876
76.3344	0.790058	0.00176062	0.000784155	0.00010907
76.3642	0.790089	0.00177105	0.000784233	0.000109215
76.394	0.790121	0.00178155	0.000784304	0.000109309
76.4238	0.790153	0.00179181	0.000784365	0.000109351
76.4536	0.790187	0.00180139	0.000784416	0.00010934
76.4834	0.79022	0.00180988	0.000784457	0.000109275
76.5132	0.790253	0.00181683	0.000784486	0.000109152
76.543	0.790285	0.001822	0.000784504	0.00010897
76.5729	0.790316	0.00182526	0.000784509	0.000108727
76.6027	0.790347	0.00182665	0.000784502	0.00010842
76.6325	0.790376	0.00182615	0.000784483	0.000108047
76.6623	0.790404	0.00182405	0.000784451	0.000107606
76.6921	0.79043	0.00182068	0.000784409	0.000107094
76.7219	0.790454	0.0018165	0.000784355	0.00010651
76.7517	0.790477	0.00181194	0.000784291	0.000105852
76.7815	0.790497	0.00180743	0.000784218	0.000105117
76.8113	0.790516	0.00180328	0.000784136	0.000104305
76.8411	0.790532	0.00179974	0.000784046	0.000103414
76.8709	0.790547	0.00179679	0.000783948	0.000102441
76.9007	0.79056	0.00179436	0.000783844	0.000101389
76.9305	0.790573	0.00179244	0.000783735	0.000100255
76.9604	0.790586	0.00179114	0.000783619	9.90405e-05
76.9902	0.790598	0.0017906	0.000783498	9.7746e-05
77.02	0.790611	0.00179091	0.000783372	9.63724e-05
77.0498	0.790625	0.00179218	0.000783241	9.49207e-05
77.0796	0.79064	0.00179441	0.000783105	9.33922e-05
77.1094	0.790655	0.00179756	0.000782964	9.17885e-05
77.1392	0.790673	0.00180133	0.000782818	9.01114e-05
77.169	0.790692	0.00180541	0.000782667	8.83628e-05
77.1988	0.790712	0.00180953	0.000782512	8.65451e-05
77.2286	0.790733	0.00181345	0.000782353	8.46605e-05
77.2584	0.790756	0.00181706	0.00078219	8.27118e-05
77.2882	0.79078	0.00182032	0.000782024	8.07017e-05
77.318	0.790804	0.00182331	0.000781854	7.86328e-05
77.3478	0.790829	0.00182613	0.000781683	7.6508e-05
77.3777	0.790854	0.00182897	0.000781509	7.43303e-05
77.4075	0.790878	0.00183194	0.000781335	7.21028e-05
77.4373	0.790902	0.00183516	0.000781161	6.98286e-05
77.4671	0.790925	0.00183862	0.000780987	6.7511e-05
77.4969	0.790948	0.0018423	0.000780816	6.51534e-05
77.5267	0.79097	0.00184595	0.000780648	6.2759e-05
77.5565	0.790991	0.0018492	0.000780484	6.03316e-05
77.5863	0.791011	0.0018515	0.000780326	5.78747e-05
77.6161	0.791031	0.00185235	0.000780175	5.53919e-05
77.6459	0.79105	0.00185138	0.000780032	5.28871e-05
77.6757	0.791069	0.00184849	0.000779898	5.03641e-05
77.7055	0.791088	0.00184374	0.000779775	4.7827e-05
77.7353	0.791107	0.00183738	0.000779662	4.52796e-05
77.7652	0.791125	0.00182954	0.000779563	4.27252e-05
77.795	0.791144	0.00182046	0.000779477	4.01669e-05
77.8248	0.791163	0.0018105	0.000779408	3.76078e-05
77.8546	0.791183	0.0017999	0.000779356	3.50509e-05
77.8844	0.791203	0.00178906	0.000779324	3.24993e-05
77.9142	0.791223	0.00177845	0.000779313	2.99562e-05
77.944	0.791244	0.00176863	0.000779325	2.74248e-05
77.9738	0.791265	0.00176019	0.000779362	2.49083e-05
78.0036	0.791287	0.00175362	0.000779424	2.24099e-05
78.0334	0.79131	0.0017493	0.000779516	1.99326e-05
78.0632	0.791334	0.00174739	0.000779637	1.74796e-05
78.093	0.791358	0.00174801	0.00077979	1.50537e-05
78.1228	0.791384	0.00175117	0.000779977	1.26578e-05
78.1527	0.791412	0.00175672	0.0007802	1.0295e-05
78.1825	0.79144	0.00176444	0.000780459	7.96813e-06
78.2123	0.791471	0.001774	0.000780756	5.68009e-06
78.2421	0.791502	0.00178482	0.000781093	3.43351e-06
78.2719	0.791533	0.00179631	0.00078147	1.23059e-06
78.3017	0.791566	0.00180785	0.000781889	9.26747e-07
78.3315	0.791598	0.001819	0.000782351	3.0369e-06
78.3613	0.79163	0.0018293	0.000782858	5.09856e-06
78.3911	0.791663	0.00183837	0.000783409	7.11032e-06
78.4209	0.791695	0.00184594	0.000784005	9.07096e-06
78.4507	0.791728	0.00185165	0.000784648	1.09793e-05
78.4805	0.79176	0.0018551	0.000785336	1.28339e-05
78.5103	0.791792	0.00185601	0.000786072	1.46337e-05
78.5401	0.791824	0.00185436	0.000786853	1.63778e-05
78.57	0.791856	0.00185024	0.000787682	1.80655e-05
78.5998	0.791888	0.00184394	0.000788555	1.96964e-05
78.6296	0.79192	0.0018358	0.000789475	2.12703e-05
78.6594	0.791952	0.0018263	0.00079044	2.27871e-05
78.6892	0.791983	0.00181601	0.00079145	2.42469e-05
78.719	0.792015	0.00180558	0.000792505	2.56503e-05
78.7488	0.792045	0.00179565	0.000793604	2.69979e-05
78.7786	0.792073	0.00178671	0.000794749	2.82889e-05
78.8084	0.792101	0.00177907	0.000795939	2.95261e-05
78.8382	0.792127	0.00177295	0.000797172	3.07109e-05
78.868	0.792152	0.00176835	0.00079845	3.18447e-05
78.8978	0.792175	0.00176519	0.000799772	3.29287e-05
78.9276	0.792199	0.00176333	0.000801138	3.39644e-05
78.9574	0.792221	0.00176276	0.000802546	3.4953e-05
78.9873	0.792244	0.00176349	0.000803998	3.58955e-05
79.0171	0.792265	0.00176557	0.000805491	3.67933e-05
79.0469	0.792287	0.00176919	0.000807026	3.7647e-05
79.0767	0.792308	0.0017745	0.000808602	3.84577e-05
79.1065	0.792328	0.00178151	0.000810217	3.92262e-05
79.1363	0.792348	0.00179007	0.00081187	3.99532e-05
79.1661	0.792367	0.00179989	0.000813561	4.06392e-05
79.1959	0.792386	0.00181054	0.000815287	4.12849e-05
79.2257	0.792404	0.00182157	0.000817048	4.1891e-05
79.2555	0.792422	0.00183241	0.000818842	4.24583e-05
79.2853	0.79244	0.00184245	0.000820666	4.29879e-05
79.3151	0.792458	0.0018512	0.000822519	4.3481e-05
79.3449	0.792476	0.00185846	0.000824398	4.39387e-05
79.3748	0.792494	0.00186407	0.000826301	4.43624e-05
79.4046	0.792514	0.0018679	0.000828224	4.47534e-05
79.4344	0.792534	0.00186988	0.000830165	4.5113e-05
79.4642	0.792554	0.00187013	0.00083212	4.5443e-05
79.494	0.792574	0.00186891	0.00083416	4.58481e-05
79.5238	0.792594	0.00186652	0.000836223	4.62504e-05
79.5536	0.792614	0.00186323	0.000838283	4.66178e-05
[truncated: 102 more rows]

## Sheet: MALS
volume (mL)	MadB dRI signal					volume (mL)	kDa
-0.177973	-0.308139					10.6781	244.007
-0.168499	-0.0233163					10.6882	243.86
-0.159025	0.0421039					10.6983	243.736
-0.149552	0.0424119					10.7084	243.636
-0.140078	0.0428914					10.7185	243.556
-0.130604	0.0433957					10.7286	243.535
-0.12113	0.0438778					10.7387	243.556
-0.111657	0.0443519					10.7488	243.588
-0.102183	0.0448223					10.7589	243.58
-0.092709	0.0452939					10.769	243.554
-0.0832353	0.0457494					10.7791	243.542
-0.0737615	0.0461826					10.7892	243.543
-0.0642877	0.0465859					10.7993	243.554
-0.054814	0.0469791					10.8094	243.57
-0.0453402	0.0473576					10.8195	243.59
-0.0358665	0.0477082					10.8296	243.61
-0.0263927	0.0480153					10.8397	243.63
-0.0169189	0.0482654					10.8498	243.647
-0.0074452	0.0484971					10.8599	243.661
0.00202859	0.0487301					10.87	243.675
0.0115023	0.0489709					10.8801	243.693
0.0209761	0.0492166					10.8902	243.716
0.0304499	0.0494746					10.9003	243.746
0.0399236	0.0497535					10.9104	243.78
0.0493974	0.0500532					10.9205	243.82
0.0588712	0.0503672					10.9306	243.865
0.0683449	0.0506698					10.9407	243.915
0.0778187	0.050943					10.9508	243.967
0.0872924	0.0512096					10.9609	244.024
0.0967662	0.0514694					10.971	244.085
0.10624	0.0517172
0.115714	0.0519476
0.125187	0.052142
0.134661	0.052319
0.144135	0.0524942
0.153609	0.0526662
0.163083	0.0528344
0.172556	0.0529787
0.18203	0.0531163
0.191504	0.05325
0.200978	0.0533944
0.210451	0.0535359
0.219925	0.0536542
0.229399	0.0537731
0.238873	0.0538839
0.248346	0.0539849
0.25782	0.0540881
0.267294	0.0541778
0.276768	0.0542483
0.286241	0.0543148
0.295715	0.0543835
0.305189	0.0544471
0.314663	0.0544758
0.324136	0.0544984
0.33361	0.0545188
0.343084	0.054534
0.352558	0.054528
0.362032	0.054516
0.371505	0.054493
0.380979	0.05447
0.390453	0.0544289
0.399927	0.0543893
0.4094	0.0543278
0.418874	0.0542502
0.428348	0.0541687
0.437822	0.054076
0.447295	0.05399
0.456769	0.0538983
0.466243	0.0537822
0.475717	0.0536592
0.48519	0.0535325
0.494664	0.0534061
0.504138	0.0532663
0.513612	0.053109
0.523085	0.052936
0.532559	0.0527654
0.542033	0.0525872
0.551507	0.0523993
0.56098	0.0522032
0.570454	0.051993
0.579928	0.0517817
0.589402	0.0515666
0.598876	0.0513477
0.608349	0.0511158
0.617823	0.0508685
0.627297	0.050619
0.636771	0.0503567
0.646244	0.0501035
0.655718	0.0498542
0.665192	0.0495792
0.674666	0.0492883
0.684139	0.0490056
0.693613	0.0487339
0.703087	0.0484485
0.712561	0.0481412
0.722034	0.047827
0.731508	0.0475187
0.740982	0.0472178
0.750456	0.0468915
0.759929	0.0465616
0.769403	0.0462258
0.778877	0.045882
0.788351	0.045546
0.797825	0.0452199
0.807298	0.0448622
0.816772	0.0444795
0.826246	0.0441158
0.83572	0.0437631
0.845193	0.0434022
0.854667	0.0430268
0.864141	0.0426358
0.873615	0.0422526
0.883088	0.0418655
0.892562	0.0414816
0.902036	0.0410896
0.91151	0.0406784
0.920983	0.0402731
0.930457	0.0398745
0.939931	0.0394725
0.949405	0.0390627
0.958878	0.0386444
0.968352	0.0382251
0.977826	0.0378235
0.9873	0.037416
0.996773	0.0369923
1.00625	0.0365525
1.01572	0.0361134
1.02519	0.0356743
1.03467	0.0352436
1.04414	0.0348154
1.05362	0.0343704
1.06309	0.0339214
1.07256	0.0334763
1.08204	0.0330357
1.09151	0.0325979
1.10098	0.0321471
1.11046	0.0316801
1.11993	0.0312183
1.12941	0.0307641
1.13888	0.0303209
1.14835	0.0298702
1.15783	0.0293953
1.1673	0.0289282
1.17677	0.0284738
1.18625	0.0280273
1.19572	0.0275772
1.2052	0.0271028
1.21467	0.0266392
1.22414	0.0261904
1.23362	0.0257461
1.24309	0.0253022
1.25257	0.0248479
1.26204	0.0243871
1.27151	0.0239277
1.28099	0.0234747
1.29046	0.0230286
1.29993	0.0225802
1.30941	0.02213
1.31888	0.0217039
1.32836	0.0212675
1.33783	0.0208365
1.3473	0.0204094
1.35678	0.0199664
1.36625	0.019546
1.37572	0.0191327
1.3852	0.0187158
1.39467	0.0182916
1.40415	0.0178741
1.41362	0.0174617
1.42309	0.0170649
1.43257	0.0166775
1.44204	0.0162901
1.45151	0.0158905
1.46099	0.0154934
1.47046	0.0151185
1.47994	0.0147423
1.48941	0.0143717
1.49888	0.0140087
1.50836	0.0136409
1.51783	0.0132925
1.5273	0.0129495
1.53678	0.0126145
1.54625	0.0122752
1.55573	0.011928
1.5652	0.0116085
1.57467	0.0112932
1.58415	0.0109819
1.59362	0.010671
1.60309	0.0103605
1.61257	0.0100552
1.62204	0.00975936
1.63152	0.00947478
1.64099	0.00918955
1.65046	0.00889491
1.65994	0.00861811
1.66941	0.00835125
1.67888	0.00809761
1.68836	0.00784248
1.69783	0.00758107
1.70731	0.00732878
1.71678	0.00709353
1.72625	0.00686318
1.73573	0.00663234
1.7452	0.00640774
1.75467	0.0061861
1.76415	0.00596692
1.77362	0.00575535
1.7831	0.0055524
1.79257	0.0053485
1.80204	0.00514374
1.81152	0.00494885
1.82099	0.00476028
1.83046	0.00458265
1.83994	0.0044088
1.84941	0.00421016
1.85889	0.00402919
1.86836	0.00386729
1.87783	0.00371225
1.88731	0.00356206
1.89678	0.00338827
1.90625	0.00322016
1.91573	0.00307418
1.9252	0.00295059
1.93468	0.00279202
1.94415	0.00261834
1.95362	0.00248162
1.9631	0.00235772
1.97257	0.00224212
1.98204	0.00211415
1.99152	0.00196953
2.00099	0.00183547
2.01047	0.00172475
2.01994	0.00161914
2.02941	0.00151683
2.03889	0.00140735
2.04836	0.00129207
2.05783	0.00120575
2.06731	0.00113034
2.07678	0.00104049
2.08626	0.00092829
2.09573	0.00082954
2.1052	0.00075505
2.11468	0.00069282
2.12415	0.00062044
2.13362	0.00052665
2.1431	0.00043798
2.15257	0.00036754
2.16205	0.00031636
2.17152	0.0002657
2.18099	0.00019921
2.19047	0.00013704
2.19994	9.85e-05
2.20941	6.73e-05
2.21889	4.24e-05
2.22836	1.88e-05
2.23784	-1.75e-05
2.24731	-3.11e-05
2.25678	-2.62e-05
2.26626	-2.39e-05
2.27573	-1.89e-05
2.28521	-2.84e-05
2.29468	-2.89e-05
2.30415	-8.63e-06
2.31363	2.52e-05
2.3231	6.37e-05
2.33257	0.00011541
2.34205	0.00015708
2.35152	0.00021361
2.361	0.00029242
2.37047	0.00037681
2.37994	0.00046204
2.38942	0.00055051
2.39889	0.00064791
2.40836	0.00076086
2.41784	0.00088514
2.42731	0.0010074
2.43679	0.00112456
2.44626	0.0012749
2.45573	0.00144062
2.46521	0.00161225
2.47468	0.00178277
2.48415	0.00196317
2.49363	0.00214625
2.5031	0.00234502
2.51258	0.00255304
2.52205	0.00276592
2.53152	0.00298848
2.541	0.00321696
2.55047	0.0034538
2.55994	0.00370275
2.56942	0.00394329
2.57889	0.00419437
2.58837	0.00446632
2.59784	0.00474949
2.60731	0.00503948
2.61679	0.00534182
2.62626	0.00564618
2.63573	0.00593731
2.64521	0.00624995
2.65468	0.00656876
2.66416	0.00690595
2.67363	0.00723131
2.6831	0.00755613
2.69258	0.00789703
2.70205	0.00825439
2.71152	0.00860857
2.721	0.00895958
2.73047	0.0093134
2.73995	0.00967184
2.74942	0.0100421
2.75889	0.0104272
2.76837	0.0108188
2.77784	0.011204
2.78731	0.0115928
2.79679	0.0120014
2.80626	0.0124172
2.81574	0.0128263
2.82521	0.0132294
2.83468	0.0136428
2.84416	0.0140713
2.85363	0.0145073
2.8631	0.0149436
2.87258	0.0153733
2.88205	0.0157986
2.89153	0.0162376
2.901	0.0166894
2.91047	0.0171522
2.91995	0.0175986
2.92942	0.0180446
2.93889	0.0185025
2.94837	0.0189774
2.95784	0.0194498
2.96732	0.0199115
2.97679	0.0203763
2.98626	0.0208427
2.99574	0.0213267
3.00521	0.0218105
3.01468	0.0222841
3.02416	0.0227596
3.03363	0.023236
3.04311	0.0237296
3.05258	0.024228
3.06205	0.0247083
3.07153	0.025187
3.081	0.0256674
3.09047	0.026159
3.09995	0.0266527
3.10942	0.0271512
3.1189	0.0276327
3.12837	0.0281254
3.13784	0.0286181
3.14732	0.0291129
3.15679	0.0296149
3.16626	0.030097
3.17574	0.0305833
3.18521	0.0310801
3.19469	0.0315821
3.20416	0.0320875
3.21363	0.0325777
3.22311	0.0330522
3.23258	0.0335473
3.24205	0.0340397
3.25153	0.034533
3.261	0.0350099
3.27048	0.0354828
3.27995	0.0359653
3.28942	0.036448
3.2989	0.0369313
3.30837	0.0374048
3.31784	0.0378665
3.32732	0.0383302
3.33679	0.0387902
3.34627	0.0392611
3.35574	0.0397247
3.36521	0.0401664
3.37469	0.0406097
3.38416	0.0410562
3.39364	0.0415126
3.40311	0.0419481
3.41258	0.0423795
3.42206	0.0427959
3.43153	0.0432124
3.441	0.0436463
3.45048	0.0440531
3.45995	0.0444524
3.46943	0.044845
3.4789	0.0452394
3.48837	0.0456287
3.49785	0.0460221
3.50732	0.0463829
3.51679	0.0467306
3.52627	0.0470841
3.53574	0.0474285
3.54522	0.0477689
3.55469	0.0480943
3.56416	0.0483999
3.57364	0.0486861
3.58311	0.0489742
3.59258	0.0492583
3.60206	0.0495343
3.61153	0.0497746
3.62101	0.0500127
3.63048	0.0502472
3.63995	0.0504742
3.64943	0.0506744
3.6589	0.0508537
3.66837	0.0510296
3.67785	0.0511991
3.68732	0.0513513
3.6968	0.0515095
3.70627	0.051632
3.71574	0.0517287
3.72522	0.0518275
3.73469	0.0519191
3.74416	0.0519873
3.75364	0.0520522
3.76311	0.0521032
3.77259	0.0521488
3.78206	0.0521855
3.79153	0.0521898
3.80101	0.0521739
3.81048	0.0521581
3.81995	0.0521372
3.82943	0.0521042
3.8389	0.0520613
3.84838	0.0519954
3.85785	0.0519036
3.86732	0.0518241
3.8768	0.0517378
3.88627	0.0516407
3.89574	0.0515339
3.90522	0.0513962
3.91469	0.0512494
3.92417	0.0511248
3.93364	0.0509991
3.94311	0.0508556
3.95259	0.0506855
3.96206	0.0505061
3.97153	0.0503344
3.98101	0.050153
3.99048	0.0499581
3.99996	0.0497455
4.00943	0.0495199
4.0189	0.0493032
4.02838	0.0490811
4.03785	0.048865
4.04732	0.0486204
4.0568	0.0483545
4.06627	0.0481003
4.07575	0.0478489
4.08522	0.0475903
4.09469	0.0473335
4.10417	0.0470674
4.11364	0.0468008
4.12311	0.0465327
4.13259	0.0462533
4.14206	0.0459654
4.15154	0.0456677
4.16101	0.0453735
4.17048	0.0450853
4.17996	0.0447909
4.18943	0.044485
4.1989	0.0441639
4.20838	0.043834
4.21785	0.0435184
4.22733	0.0432208
4.2368	0.0429062
4.24627	0.0425736
4.25575	0.0422403
4.26522	0.0419109
4.27469	0.0415846
4.28417	0.0412423
4.29364	0.0408942
4.30312	0.0405375
4.31259	0.0401815
4.32206	0.0398391
4.33154	0.039496
4.34101	0.0391442
4.35048	0.038789
4.35996	0.0384323
4.36943	0.0380653
4.37891	0.0377079
4.38838	0.037331
4.39785	0.0369422
4.40733	0.0365642
4.4168	0.0361863
4.42628	0.0358047
4.43575	0.0354231
4.44522	0.0350245
4.4547	0.0346348
4.46417	0.0342496
4.47364	0.0338564
4.48312	0.0334668
4.49259	0.033068
4.50207	0.0326568
4.51154	0.03226
4.52101	0.031867
4.53049	0.0314703
4.53996	0.0310659
4.54943	0.0306515
4.55891	0.0302402
4.56838	0.0298437
4.57786	0.0294436
4.58733	0.0290307
4.5968	0.0286133
4.60628	0.0281959
4.61575	0.027789
4.62522	0.027382
4.6347	0.0269621
4.64417	0.026536
4.65365	0.0261217
4.66312	0.0257249
4.67259	0.0253332
4.68207	0.0249292
4.69154	0.0245252
4.70101	0.0241244
4.71049	0.023734
4.71996	0.0233517
4.72944	0.022965
4.73891	0.0225713
4.74838	0.0221757
4.75786	0.0217922
4.76733	0.0214288
4.7768	0.0210605
4.78628	0.0206829
4.79575	0.020307
4.80523	0.0199245
4.8147	0.0195584
4.82417	0.0192068
4.83365	0.0188374
4.84312	0.0184727
4.85259	0.0181229
4.86207	0.0177841
4.87154	0.0174452
4.88102	0.0170942
4.89049	0.016754
4.89996	0.0164269
4.90944	0.0161066
4.91891	0.0157957
4.92838	0.0154777
4.93786	0.0151496
4.94733	0.0148376
4.95681	0.0145382
4.96628	0.0142368
4.97575	0.0139418
4.98523	0.0136299
4.9947	0.0133287
5.00417	0.0130449
5.01365	0.0127642
5.02312	0.0124801
5.0326	0.0121993
5.04207	0.0119206
5.05154	0.0116612
5.06102	0.0113916
5.07049	0.0111361
5.07996	0.0108845
5.08944	0.0106196
5.09891	0.0103638
5.10839	0.0101309
5.11786	0.00989758
5.12733	0.00965988
5.13681	0.00941521
5.14628	0.00917746
5.15575	0.00896071
5.16523	0.0087579
5.1747	0.00854462
5.18418	0.00832739
5.19365	0.0081134
5.20312	0.00792289
5.2126	0.00773129
5.22207	0.00754243
5.23154	0.00735899
5.24102	0.00718016
5.25049	0.00701926
5.25997	0.00686577
5.26944	0.00671591
5.27891	0.00655344
5.28839	0.00640079
5.29786	0.0062738
5.30733	0.00615678
5.31681	0.00604395
5.32628	0.00591885
5.33576	0.00580995
5.34523	0.00571374
5.3547	0.0056369
5.36418	0.00556204
5.37365	0.00549469
5.38312	0.00543439
5.3926	0.00538189
5.40207	0.00534522
5.41155	0.00532079
5.42102	0.005291
5.43049	0.00527038
5.43997	0.0052689
5.44944	0.00528417
5.45891	0.00530076
5.46839	0.00531873
5.47786	0.00533557
5.48734	0.00536461
5.49681	0.00542821
5.50628	0.00549313
5.51576	0.00555534
5.52523	0.00562167
5.53471	0.00569427
5.54418	0.00579131
5.55365	0.00591008
5.56313	0.0060316
5.5726	0.00614787
5.58207	0.00626485
5.59155	0.00640085
5.60102	0.00653602
5.6105	0.00667556
5.61997	0.00682035
5.62944	0.00696975
5.63892	0.00714096
5.64839	0.00733155
5.65786	0.00752369
5.66734	0.00770148
5.67681	0.00787586
5.68629	0.00807773
5.69576	0.00830666
5.70523	0.00854058
5.71471	0.00876527
5.72418	0.00898269
5.73365	0.00921569
5.74313	0.00946753
5.7526	0.00972602
5.76208	0.00997923
5.77155	0.0102293
5.78102	0.0104917
5.7905	0.0107682
5.79997	0.0110462
5.80944	0.0113345
5.81892	0.011623
5.82839	0.0119129
5.83787	0.0122127
5.84734	0.0125251
5.85681	0.0128408
5.86629	0.0131508
5.87576	0.0134591
5.88523	0.0137872
5.89471	0.014132
5.90418	0.0144692
5.91366	0.0147985
5.92313	0.015127
5.9326	0.015478
5.94208	0.0158379
5.95155	0.0161976
5.96102	0.0165532
5.9705	0.0169072
5.97997	0.0172593
5.98945	0.0176302
5.99892	0.0180073
6.00839	0.0183734
6.01787	0.0187381
6.02734	0.0191086
6.03681	0.0194971
6.04629	0.0198912
6.05576	0.0202688
6.06524	0.0206425
6.07471	0.0210306
6.08418	0.0214373
6.09366	0.0218441
6.10313	0.022248
6.1126	0.02264
6.12208	0.0230317
6.13155	0.0234268
6.14103	0.0238314
6.1505	0.0242381
6.15997	0.0246268
6.16945	0.0250186
6.17892	0.0254282
6.18839	0.0258429
6.19787	0.0262554
6.20734	0.0266555
6.21682	0.0270451
6.22629	0.0274482
6.23576	0.027859
6.24524	0.0282724
6.25471	0.0286749
6.26418	0.0290707
6.27366	0.0294738
6.28313	0.0298911
6.29261	0.0303073
6.30208	0.0307066
6.31155	0.0310952
6.32103	0.0314885
6.3305	0.0318898
6.33997	0.032288
6.34945	0.0326754
6.35892	0.033052
6.3684	0.0334293
6.37787	0.0338101
6.38734	0.0341868
6.39682	0.0345475
6.40629	0.0348981
6.41576	0.0352474
6.42524	0.0355941
6.43471	0.0359356
6.44419	0.0362715
6.45366	0.0365929
6.46313	0.0369114
6.47261	0.0372128
6.48208	0.0375063
6.49155	0.037803
6.50103	0.0380744
6.5105	0.038331
6.51998	0.0385783
6.52945	0.0388282
6.53892	0.039063
6.5484	0.0392747
6.55787	0.0394661
6.56735	0.0396512
6.57682	0.0398301
6.58629	0.0400001
6.59577	0.0401585
6.60524	0.0403028
6.61471	0.0404347
6.62419	0.040558
6.63366	0.0406736
6.64314	0.0407675
6.65261	0.0408391
6.66208	0.0409188
6.67156	0.0409797
6.68103	0.0410274
6.6905	0.0410664
6.69998	0.0410729
6.70945	0.0410686
6.71893	0.0410571
6.7284	0.0410438
6.73787	0.0410156
6.74735	0.0409873
6.75682	0.0409406
6.76629	0.040888
6.77577	0.0408236
6.78524	0.0407568
6.79472	0.0406774
6.80419	0.040577
6.81366	0.0404674
6.82314	0.0403591
6.83261	0.0402505
6.84208	0.0401241
6.85156	0.0399917
6.86103	0.0398558
6.87051	0.0397186
6.87998	0.039587
6.88945	0.0394366
6.89893	0.0392674
6.9084	0.0390897
6.91787	0.0389181
6.92735	0.038749
6.93682	0.0385722
6.9463	0.0383773
6.95577	0.0381762
6.96524	0.0379793
6.97472	0.037785
6.98419	0.0375844
6.99366	0.0373764
7.00314	0.0371602
7.01261	0.0369509
7.02209	0.0367449
7.03156	0.0365372
7.04103	0.0363212
7.05051	0.0360994
7.05998	0.0358722
7.06945	0.0356472
7.07893	0.035439
7.0884	0.0352038
7.09788	0.0349525
7.10735	0.034717
7.11682	0.0344897
7.1263	0.0342621
7.13577	0.0340334
7.14524	0.0337882
7.15472	0.0335523
7.16419	0.0333292
7.17367	0.0331098
7.18314	0.0328795
7.19261	0.0326402
7.20209	0.0324015
7.21156	0.0321622
7.22103	0.0319396
7.23051	0.0317066
7.23998	0.0314569
7.24946	0.0312193
7.25893	0.0309961
7.2684	0.0307681
7.27788	0.030535
7.28735	0.0303
7.29682	0.0300624
7.3063	0.0298426
7.31577	0.0296164
7.32525	0.0294048
7.33472	0.0291894
7.34419	0.0289548
7.35367	0.0287315
7.36314	0.0285251
7.37261	0.0283261
7.38209	0.0281202
7.39156	0.0279011
7.40104	0.0276939
7.41051	0.0275069
7.41998	0.0273212
7.42946	0.027138
7.43893	0.026954
7.4484	0.0267604
7.45788	0.0265864
7.46735	0.0264312
7.47683	0.0262862
7.4863	0.0261297
7.49577	0.0259757
7.50525	0.0258466
7.51472	0.0257348
7.52419	0.0256186
7.53367	0.0255022
7.54314	0.0254074
7.55262	0.0253188
7.56209	0.0252576
7.57156	0.0252109
7.58104	0.0251522
7.59051	0.0250948
7.59998	0.0250662
7.60946	0.0250559
7.61893	0.0250508
7.62841	0.0250371
7.63788	0.0250231
7.64735	0.025009
7.65683	0.0250166
7.6663	0.0250069
7.67578	0.0249917
7.68525	0.0249765
7.69472	0.0249501
7.7042	0.0249316
7.71367	0.0249059
7.72314	0.0248541
7.73262	0.0247665
7.74209	0.0246761
7.75157	0.024582
7.76104	0.0244711
7.77051	0.0243384
7.77999	0.0241685
7.78946	0.0239768
7.79893	0.0237841
7.80841	0.0235933
7.81788	0.0233782
7.82736	0.0231229
7.83683	0.0228646
7.8463	0.0226018
7.85578	0.0223278
7.86525	0.0220528
7.87472	0.021745
7.8842	0.021422
7.89367	0.0211029
7.90315	0.0207784
7.91262	0.0204474
7.92209	0.0201136
7.93157	0.0197702
7.94104	0.0194267
7.95051	0.0190928
7.95999	0.0187551
7.96946	0.0184078
7.97894	0.0180528
7.98841	0.0177006
7.99788	0.017354
8.00736	0.017025
8.01683	0.0166963
8.0263	0.0163533
8.03578	0.0160148
8.04525	0.0157012
8.05473	0.0154134
8.0642	0.0151175
8.07367	0.014824
8.08315	0.0145532
8.09262	0.0142968
8.10209	0.0140671
8.11157	0.0138371
8.12104	0.0136035
8.13052	0.0133854
8.13999	0.0131849
8.14946	0.0129904
8.15894	0.0128223
8.16841	0.0126448
8.17788	0.0124625
8.18736	0.0122954
8.19683	0.0121444
8.20631	0.0120127
8.21578	0.0118921
8.22525	0.011768
8.23473	0.0116564
8.2442	0.0115628
8.25367	0.0114799
8.26315	0.0113923
8.27262	0.0112981
8.2821	0.0112213
8.29157	0.0111582
8.30104	0.0110974
8.31052	0.0110404
8.31999	0.0109689
8.32946	0.0108922
8.33894	0.0108412
8.34841	0.0107921
8.35789	0.0107312
8.36736	0.0106716
8.37683	0.0106196
8.38631	0.0105671
8.39578	0.0105255
8.40525	0.0104843
8.41473	0.0104287
8.4242	0.0103745
8.43368	0.0103228
8.44315	0.0102775
8.45262	0.0102271
8.4621	0.0101638
8.47157	0.0100876
8.48104	0.0100127
8.49052	0.00995104
8.49999	0.00989628
8.50947	0.00981828
8.51894	0.00971827
8.52841	0.0096207
8.53789	0.00952653
8.54736	0.00943709
8.55683	0.00933344
8.56631	0.00920654
8.57578	0.00907905
8.58526	0.00895535
8.59473	0.0088298
8.6042	0.00870148
8.61368	0.00854888
8.62315	0.00839833
8.63262	0.00824358
8.6421	0.00808421
8.65157	0.00792473
8.66105	0.00774776
8.67052	0.00756304
8.67999	0.00738463
8.68947	0.007213
8.69894	0.00705125
8.70842	0.00688493
8.71789	0.00670304
8.72736	0.00652881
8.73684	0.0063719
8.74631	0.00621467
8.75578	0.00604539
8.76526	0.00587522
8.77473	0.00571443
8.78421	0.00556984
8.79368	0.00544569
8.80315	0.00531944
8.81263	0.00518609
8.8221	0.00507171
8.83157	0.00498286
8.84105	0.00491769
8.85052	0.00486862
8.86	0.0048043
8.86947	0.00476329
8.87894	0.00477014
8.88842	0.00481787
8.89789	0.00488411
8.90736	0.00495564
8.91684	0.0050539
8.92631	0.00519378
8.93579	0.00538135
8.94526	0.00559605
8.95473	0.00582514
8.96421	0.00608153
8.97368	0.00638058
8.98315	0.00673286
8.99263	0.00712299
9.0021	0.00753544
9.01158	0.0079664
9.02105	0.00843621
9.03052	0.00895793
9.04	0.0095118
9.04947	0.0100776
9.05894	0.0106562
9.06842	0.0112665
9.07789	0.0119118
9.08737	0.0125704
9.09684	0.0132347
9.10631	0.0138892
9.11579	0.0145553
9.12526	0.0152512
9.13473	0.0159536
9.14421	0.0166427
9.15368	0.0173025
9.16316	0.0179441
9.17263	0.0185942
9.1821	0.0192452
9.19158	0.0198587
9.20105	0.0204145
9.21052	0.0209318
9.22	0.0214434
9.22947	0.021933
9.23895	0.0223785
9.24842	0.0227657
9.25789	0.0230885
9.26737	0.0233891
9.27684	0.0236675
9.28631	0.0238967
9.29579	0.0240697
9.30526	0.0241717
9.31474	0.024243
9.32421	0.0242561
9.33368	0.0242522
9.34316	0.024198
9.35263	0.0241438
9.3621	0.0240071
9.37158	0.0238391
9.38105	0.0236484
9.39053	0.023422
9.4	0.0231474
9.40947	0.0228497
9.41895	0.0225532
9.42842	0.0222327
9.43789	0.0218871
9.44737	0.0215156
9.45684	0.0211378
9.46632	0.0207691
9.47579	0.0204044
9.48526	0.0200313
9.49474	0.0196468
9.50421	0.0192707
9.51368	0.0189102
9.52316	0.0185608
9.53263	0.0182222
9.54211	0.0178884
9.55158	0.0175622
9.56105	0.0172581
9.57053	0.0169898
9.58	0.0167455
9.58947	0.0165087
9.59895	0.016289
9.60842	0.0160971
9.6179	0.0159445
9.62737	0.0158055
9.63684	0.0156845
9.64632	0.0155832
9.65579	0.0155076
9.66526	0.0154741
9.67474	0.0154818
9.68421	0.0155101
9.69369	0.0155264
9.70316	0.0155771
9.71263	0.0156688
9.72211	0.015791
9.73158	0.0159376
9.74105	0.016091
9.75053	0.0162578
9.76	0.0164548
9.76948	0.0166738
9.77895	0.0169163
9.78842	0.0171565
9.7979	0.017403
9.80737	0.017682
9.81685	0.0179694
9.82632	0.0182709
9.83579	0.0185809
9.84527	0.0188767
9.85474	0.0191844
9.86421	0.0195182
9.87369	0.019859
9.88316	0.0202024
9.89264	0.0205333
9.90211	0.0208712
9.91158	0.0212288
9.92106	0.0215971
9.93053	0.0219703
9.94	0.0223246
9.94948	0.0226751
9.95895	0.0230395
9.96843	0.0234129
9.9779	0.0237821
9.98737	0.0241303
9.99685	0.0244831
10.0063	0.0248465
10.0158	0.0252285
10.0253	0.0256145
10.0347	0.0259879
10.0442	0.0263549
10.0537	0.0267407
10.0632	0.0271379
10.0726	0.0275472
10.0821	0.027956
10.0916	0.0283617
10.1011	0.0287951
10.1105	0.0292638
10.12	0.0297546
10.1295	0.0302499
10.139	0.0307672
10.1484	0.031323
10.1579	0.0319409
10.1674	0.0326284
10.1768	0.0333668
10.1863	0.0341392
10.1958	0.0350015
10.2053	0.0359788
10.2147	0.0370629
10.2242	0.0382643
10.2337	0.0395884
10.2432	0.0410668
10.2526	0.0427355
10.2621	0.0446442
10.2716	0.0467811
10.2811	0.0491431
10.2905	0.0517738
10.3	0.0547529
10.3095	0.0581352
10.319	0.0619341
10.3284	0.0661386
10.3379	0.0707827
10.3474	0.0759923
10.3568	0.0818149
10.3663	0.0882903
10.3758	0.0954075
10.3853	0.103197
10.3947	0.111787
10.4042	0.121275
10.4137	0.131671
10.4232	0.142947
10.4326	0.155068
10.4421	0.168227
10.4516	0.182537
10.4611	0.197993
10.4705	0.214543
10.48	0.232089
10.4895	0.250744
10.499	0.270622
10.5084	0.29205
10.5179	0.314717
10.5274	0.338235
10.5369	0.362917
10.5463	0.388349
10.5558	0.414612
10.5653	0.44151
10.5747	0.468843
10.5842	0.496701
10.5937	0.525154
10.6032	0.554177
10.6126	0.583513
10.6221	0.613204
10.6316	0.642759
10.6411	0.671943
10.6505	0.700991
10.66	0.729595
10.6695	0.757373
10.679	0.784186
10.6884	0.810125
10.6979	0.83515
10.7074	0.859044
10.7169	0.881324
10.7263	0.901809
10.7358	0.920624
10.7453	0.937809
10.7547	0.953237
10.7642	0.966628
10.7737	0.977846
10.7832	0.986945
10.7926	0.993937
10.8021	0.998822
10.8116	0.999828
10.8211	1
10.8305	0.998174
10.84	0.996348
10.8495	0.990444
10.859	0.982473
10.8684	0.972576
10.8779	0.960875
10.8874	0.947447
10.8969	0.932314
10.9063	0.915586
10.9158	0.897487
10.9253	0.878213
10.9347	0.857815
10.9442	0.836332
10.9537	0.813808
10.9632	0.790598
10.9726	0.766948
10.9821	0.74284
10.9916	0.718267
11.0011	0.693283
11.0105	0.668165
11.02	0.643203
11.0295	0.61818
11.039	0.593083
11.0484	0.568296
11.0579	0.544
11.0674	0.520321
11.0769	0.497222
11.0863	0.474588
11.0958	0.452389
11.1053	0.430841
11.1148	0.40993
11.1242	0.389698
11.1337	0.370155
11.1432	0.350967
11.1526	0.332363
11.1621	0.314873
11.1716	0.298149
11.1811	0.282142
11.1905	0.267144
11.2	0.252853
11.2095	0.239372
11.219	0.226743
11.2284	0.214806
11.2379	0.203454
11.2474	0.192701
11.2569	0.182644
11.2663	0.173289
11.2758	0.164494
11.2853	0.156176
11.2948	0.148355
11.3042	0.141071
11.3137	0.134344
11.3232	0.128079
11.3326	0.122176
11.3421	0.11665
11.3516	0.111491
11.3611	0.106748
11.3705	0.102361
11.38	0.0982279
11.3895	0.0943472
11.399	0.0907527
11.4084	0.0874396
11.4179	0.0843883
11.4274	0.0815341
11.4369	0.0788335
11.4463	0.0763238
11.4558	0.0740176
11.4653	0.0718876
11.4748	0.0698982
11.4842	0.06802
11.4937	0.0662511
11.5032	0.0646088
11.5126	0.0630703
11.5221	0.0616269
11.5316	0.0602674
11.5411	0.0589793
11.5505	0.0577785
11.56	0.0566544
11.5695	0.0555826
11.579	0.0545636
11.5884	0.0535824
11.5979	0.0526517
11.6074	0.051778
11.6169	0.050936
11.6263	0.050121
11.6358	0.0493525
11.6453	0.048614
11.6548	0.0478899
11.6642	0.0472037
11.6737	0.0465472
11.6832	0.0459283
11.6926	0.0453484
11.7021	0.044764
11.7116	0.0441873
11.7211	0.0436305
11.7305	0.0430915
11.74	0.0425704
11.7495	0.0420572
11.759	0.0415497
11.7684	0.0410557
11.7779	0.0405966
11.7874	0.04015
11.7969	0.0397071
11.8063	0.0392592
11.8158	0.0388273
11.8253	0.0384099
11.8348	0.0379985
11.8442	0.0376012
11.8537	0.0371981
11.8632	0.0368122
11.8727	0.0364501
11.8821	0.036099
11.8916	0.0357591
11.9011	0.0354095
11.9105	0.0350681
11.92	0.0347518
11.9295	0.0344568
11.939	0.0341703
11.9484	0.0338761
11.9579	0.0335888
11.9674	0.0333156
11.9769	0.0330618
11.9863	0.0328274
11.9958	0.0325899
12.0053	0.0323548
12.0148	0.0321402
12.0242	0.0319431
12.0337	0.0317557
12.0432	0.0315702
12.0527	0.0313881
12.0621	0.0312176
12.0716	0.0310517
12.0811	0.0308916
12.0905	0.0307455
12.1	0.0306011
12.1095	0.0304614
12.119	0.0303333
12.1284	0.0302199
12.1379	0.0301146
12.1474	0.030005
12.1569	0.0299044
12.1663	0.0298179
12.1758	0.0297524
12.1853	0.0296969
12.1948	0.0296345
12.2042	0.0295631
12.2137	0.0295202
12.2232	0.0294996
12.2327	0.0294802
12.2421	0.0294628
12.2516	0.0294309
12.2611	0.0293964
12.2705	0.0293918
12.28	0.0293974
12.2895	0.0294031
12.299	0.0293998
12.3084	0.0293982
12.3179	0.0294223
12.3274	0.0294673
12.3369	0.0295102
12.3463	0.0295351
12.3558	0.0295597
12.3653	0.0295949
12.3748	0.0296358
12.3842	0.0296852
12.3937	0.0297306
12.4032	0.0297763
12.4127	0.0298266
12.4221	0.0298839
12.4316	0.0299574
12.4411	0.0300163
12.4506	0.0300647
12.46	0.0301191
12.4695	0.0301744
12.479	0.0302408
12.4884	0.0303059
12.4979	0.030371
12.5074	0.0304408
12.5169	0.0305175
12.5263	0.0305913
12.5358	0.0306692
12.5453	0.0307562
12.5548	0.0308399
12.5642	0.030935
12.5737	0.0310434
12.5832	0.0311538
12.5927	0.0312645
12.6021	0.0313883
12.6116	0.0315241
12.6211	0.0316811
12.6306	0.0318547
12.64	0.0320334
12.6495	0.0322367
12.659	0.0324603
12.6684	0.0327071
12.6779	0.0329762
12.6874	0.0332413
12.6969	0.0335273
12.7063	0.0338542
12.7158	0.0342206
12.7253	0.034621
12.7348	0.0350276
12.7442	0.0354574
12.7537	0.0359331
12.7632	0.0364567
12.7727	0.0370171
12.7821	0.0375888
12.7916	0.0382026
12.8011	0.0388669
12.8106	0.0395777
12.82	0.0403309
12.8295	0.0411096
12.839	0.0419134
12.8484	0.042763
12.8579	0.0436509
12.8674	0.0445665
12.8769	0.045503
12.8863	0.0464471
12.8958	0.0474228
12.9053	0.0484255
12.9148	0.0494509
12.9242	0.0504962
12.9337	0.0515328
12.9432	0.052578
12.9527	0.0536269
12.9621	0.0546826
12.9716	0.0557289
12.9811	0.0567267
12.9906	0.0576996
13	0.0586598
13.0095	0.0595982
13.019	0.0604969
13.0284	0.0613391
13.0379	0.0621363
13.0474	0.0628951
13.0569	0.0636031
13.0663	0.0642606
13.0758	0.0648468
13.0853	0.0653588
13.0948	0.0658275
13.1042	0.06624
13.1137	0.0665837
13.1232	0.0668373
13.1327	0.0670221
13.1421	0.0671444
13.1516	0.0671614
13.1611	0.0671497
13.1706	0.0670681
13.18	0.0669866
13.1895	0.0667895
13.199	0.0665414
13.2085	0.0662282
13.2179	0.0658534
13.2274	0.0654292
13.2369	0.0649715
13.2463	0.0644723
13.2558	0.0639448
13.2653	0.0633895
13.2748	0.0628034
13.2842	0.0621802
13.2937	0.0615452
13.3032	0.0609034
13.3127	0.0602434
13.3221	0.0595666
13.3316	0.0588854
13.3411	0.0582206
13.3506	0.0575642
13.36	0.0569146
13.3695	0.056259
13.379	0.0556099
13.3885	0.0549756
13.3979	0.0543694
13.4074	0.0537825
13.4169	0.0531878
13.4263	0.0526111
13.4358	0.0520643
13.4453	0.0515354
13.4548	0.0510331
13.4642	0.0505528
13.4737	0.0500766
13.4832	0.049622
13.4927	0.0491943
13.5021	0.0487907
13.5116	0.0484042
13.5211	0.048021
13.5306	0.0476494
13.54	0.0473077
13.5495	0.0469901
13.559	0.0466808
13.5685	0.0463635
13.5779	0.0460578
13.5874	0.0457846
13.5969	0.0455262
13.6063	0.0452693
13.6158	0.0450101
13.6253	0.0447518
13.6348	0.0445087
13.6442	0.0442761
13.6537	0.0440519
13.6632	0.0438294
13.6727	0.0435918
13.6821	0.04335
13.6916	0.0431411
13.7011	0.0429432
13.7106	0.0427287
13.72	0.0425019
13.7295	0.0422775
13.739	0.0420737
13.7485	0.0418748
13.7579	0.0416719
13.7674	0.0414628
13.7769	0.0412512
13.7864	0.0410551
13.7958	0.0408579
13.8053	0.0406667
13.8148	0.040469
13.8242	0.0402658
13.8337	0.0400779
13.8432	0.0398862
13.8527	0.0397018
13.8621	0.0395232
13.8716	0.0393405
13.8811	0.0391554
13.8906	0.0389873
13.9	0.0388274
13.9095	0.0386591
13.919	0.0384903
13.9285	0.0383406
13.9379	0.0382027
13.9474	0.0380559
13.9569	0.0379144
13.9664	0.0377712
13.9758	0.0376337
13.9853	0.0375034
13.9948	0.0373907
14.0042	0.0372764
14.0137	0.0371503
14.0232	0.0370241
14.0327	0.036909
14.0421	0.0368149
14.0516	0.036729
14.0611	0.0366345
14.0706	0.0365299
14.08	0.0364446
14.0895	0.0363852
14.099	0.0363286
14.1085	0.0362481
14.1179	0.0361688
14.1274	0.0361136
14.1369	0.036075
14.1464	0.0360356
14.1558	0.0359873
14.1653	0.0359335
14.1748	0.0358945
14.1842	0.0358657
14.1937	0.0358477
14.2032	0.0358298
14.2127	0.0357949
14.2221	0.0357702
14.2316	0.0357738
14.2411	0.0357969
14.2506	0.0358042
14.26	0.0358022
14.2695	0.0358229
14.279	0.0358538
14.2885	0.0359006
14.2979	0.0359578
14.3074	0.0359715
14.3169	0.0359778
14.3264	0.0360402
14.3358	0.0361234
14.3453	0.0361954
14.3548	0.0362702
14.3643	0.0363379
14.3737	0.0364288
14.3832	0.0365652
14.3927	0.0367068
14.4021	0.036844
14.4116	0.0369873
14.4211	0.0371626
14.4306	0.0373506
14.44	0.0375649
14.4495	0.0377813
14.459	0.0379859
14.4685	0.0382229
14.4779	0.0384844
14.4874	0.0387589
14.4969	0.0390411
14.5064	0.0393242
14.5158	0.0396183
14.5253	0.0399408
14.5348	0.0402889
14.5443	0.0406279
14.5537	0.0409777
14.5632	0.0413418
14.5727	0.0417188
14.5821	0.0421164
14.5916	0.0425096
14.6011	0.042884
14.6106	0.0432627
14.62	0.0436527
14.6295	0.0440587
14.639	0.044473
14.6485	0.044856
14.6579	0.0452364
14.6674	0.0456151
14.6769	0.0460016
14.6864	0.0464063
14.6958	0.0467789
14.7053	0.0471234
14.7148	0.0474798
14.7243	0.0478261
14.7337	0.0481647
14.7432	0.0484764
14.7527	0.0487672
14.7621	0.0490522
14.7716	0.0493227
14.7811	0.0495875
14.7906	0.049823
14.8	0.0500318
14.8095	0.0502264
14.819	0.0504043
14.8285	0.0505668
14.8379	0.0507083
14.8474	0.0508235
14.8569	0.0509168
14.8664	0.0510187
14.8758	0.0511066
14.8853	0.0511595
14.8948	0.0511988
14.9043	0.0512216
14.9137	0.0512455
14.9232	0.0512401
14.9327	0.0512285
14.9421	0.0511984
14.9516	0.0511683
14.9611	0.0511264
14.9706	0.0510763
14.98	0.0510187
14.9895	0.05095
14.999	0.050867
15.0085	0.0507911
15.0179	0.0507182
15.0274	0.0506365
15.0369	0.0505539
15.0464	0.0504576
15.0558	0.0503601
15.0653	0.0502867
15.0748	0.050228
15.0843	0.0501581
15.0937	0.0500748
15.1032	0.0499932
15.1127	0.0499186
15.1222	0.049869
15.1316	0.0498101
15.1411	0.0497462
15.1506	0.049689
15.16	0.0496528
15.1695	0.0496285
15.179	0.0495999
15.1885	0.0495635
15.1979	0.0495336
15.2074	0.0495318
15.2169	0.049537
15.2264	0.0495455
15.2358	0.0495521
15.2453	0.0495505
15.2548	0.0495905
15.2643	0.0496429
15.2737	0.0496905
15.2832	0.0497463
15.2927	0.0497923
15.3022	0.0498531
15.3116	0.0499216
15.3211	0.0500008
15.3306	0.0500773
15.34	0.0501362
15.3495	0.0502096
15.359	0.0503022
15.3685	0.050401
15.3779	0.0504895
15.3874	0.0505594
15.3969	0.0506313
15.4064	0.0507142
15.4158	0.0508126
15.4253	0.0509019
15.4348	0.0509698
15.4443	0.0510301
15.4537	0.0510899
15.4632	0.0511682
15.4727	0.051233
15.4822	0.0512615
15.4916	0.0512822
15.5011	0.0513025
15.5106	0.0513333
15.52	0.0513353
15.5295	0.0513285
15.539	0.0513153
15.5485	0.0512989
15.5579	0.0512824
15.5674	0.0512627
15.5769	0.0512051
15.5864	0.0511347
15.5958	0.051066
15.6053	0.0509892
15.6148	0.0509194
15.6243	0.0508353
15.6337	0.0507124
15.6432	0.0505797
15.6527	0.0504525
15.6622	0.0503245
15.6716	0.0501836
15.6811	0.0500353
15.6906	0.0498869
15.7001	0.0497408
15.7095	0.0495948
15.719	0.0494388
15.7285	0.0492796
15.7379	0.0491055
15.7474	0.0489369
15.7569	0.0487863
15.7664	0.0486242
15.7758	0.0484617
15.7853	0.0482775
15.7948	0.0481058
15.8043	0.0479521
15.8137	0.0477966
15.8232	0.0476352
15.8327	0.0474723
15.8422	0.0473265
15.8516	0.0471892
15.8611	0.04705
15.8706	0.046921
15.8801	0.0467775
15.8895	0.0466475
15.899	0.0465407
15.9085	0.0464349
15.9179	0.0463293
15.9274	0.0462197
15.9369	0.0461141
15.9464	0.046025
15.9558	0.0459489
15.9653	0.0458806
15.9748	0.0457842
15.9843	0.0457045
15.9937	0.0456472
16.0032	0.045598
16.0127	0.045553
16.0222	0.0454901
16.0316	0.0454343
16.0411	0.0453896
16.0506	0.0453716
16.0601	0.0453528
16.0695	0.045334
16.079	0.0453047
16.0885	0.0452886
16.0979	0.0452868
16.1074	0.0452891
16.1169	0.0452811
16.1264	0.0452765
16.1358	0.0452763
16.1453	0.0452913
16.1548	0.0453149
16.1643	0.0453329
16.1737	0.0453417
16.1832	0.0453523
16.1927	0.0453761
16.2022	0.0454197
16.2116	0.045453
16.2211	0.0454735
16.2306	0.0455192
16.2401	0.0455678
16.2495	0.045632
16.259	0.0456934
16.2685	0.0457315
16.278	0.0457917
16.2874	0.045874
16.2969	0.0459552
16.3064	0.0460458
16.3158	0.0461221
16.3253	0.0462006
16.3348	0.0462935
16.3443	0.046394
16.3537	0.0465047
16.3632	0.0466154
16.3727	0.0467248
16.3822	0.0468542
16.3916	0.0469957
16.4011	0.0471395
16.4106	0.0472847
16.4201	0.0474234
16.4295	0.0475913
16.439	0.0477798
16.4485	0.0479753
16.458	0.048158
16.4674	0.0483432
16.4769	0.0485378
16.4864	0.0487428
16.4958	0.0489622
16.5053	0.0491762
16.5148	0.0493901
16.5243	0.0496148
16.5337	0.049839
16.5432	0.0500718
16.5527	0.0503146
16.5622	0.0505359
16.5716	0.0507686
16.5811	0.051015
16.5906	0.0512634
16.6001	0.0515214
16.6095	0.0517712
16.619	0.052006
16.6285	0.0522522
16.638	0.0525055
16.6474	0.0527553
16.6569	0.0529998
16.6664	0.0532236
16.6758	0.0534431
16.6853	0.0536651
16.6948	0.0538919
16.7043	0.0541054
16.7137	0.0542953
16.7232	0.054495
16.7327	0.054691
16.7422	0.0548796
16.7516	0.0550695
16.7611	0.0552186
16.7706	0.0553558
16.7801	0.0555056
16.7895	0.0556409
16.799	0.0557485
16.8085	0.0558339
16.818	0.055933
16.8274	0.0560203
16.8369	0.0560951
16.8464	0.0561694
16.8558	0.0562151
16.8653	0.056238
16.8748	0.0562775
16.8843	0.0563128
16.8937	0.0563123
16.9032	0.0563018
16.9127	0.0562877
16.9222	0.0562683
16.9316	0.0562489
16.9411	0.0562117
16.9506	0.0561541
16.9601	0.0560792
16.9695	0.0559962
16.979	0.0559335
16.9885	0.0558472
16.998	0.0557423
17.0074	0.0556248
17.0169	0.0555043
17.0264	0.0553865
17.0359	0.0552639
17.0453	0.0551338
17.0548	0.0549847
17.0643	0.0548188
17.0737	0.054658
17.0832	0.0545029
17.0927	0.0543423
17.1022	0.0541446
17.1116	0.0539473
17.1211	0.0537613
17.1306	0.0535772
17.1401	0.0533728
17.1495	0.0531418
17.159	0.0529204
17.1685	0.0527089
17.178	0.0524892
17.1874	0.0522558
17.1969	0.0520177
17.2064	0.0517693
17.2159	0.0515148
17.2253	0.0512684
17.2348	0.0510097
17.2443	0.0507418
17.2537	0.0504674
17.2632	0.050198
17.2727	0.0499279
17.2822	0.0496612
17.2916	0.0493789
17.3011	0.0490751
17.3106	0.0487715
17.3201	0.048476
17.3295	0.0481934
17.339	0.0479043
17.3485	0.0475884
17.358	0.0472684
17.3674	0.0469529
17.3769	0.0466386
17.3864	0.0463108
17.3959	0.0459657
17.4053	0.0456116
17.4148	0.0452688
17.4243	0.0449372
17.4337	0.0446045
17.4432	0.0442447
17.4527	0.0438711
17.4622	0.0434969
17.4716	0.0431382
17.4811	0.042768
17.4906	0.0423775
17.5001	0.041968
17.5095	0.0415747
17.519	0.0411924
17.5285	0.0407966
17.538	0.0403869
17.5474	0.0399596
17.5569	0.0395364
17.5664	0.0391266
17.5759	0.0387234
17.5853	0.0383033
17.5948	0.0378671
17.6043	0.0374334
17.6138	0.0369994
17.6232	0.0365747
17.6327	0.0361384
17.6422	0.0356876
17.6516	0.0352359
17.6611	0.0347968
17.6706	0.0343743
17.6801	0.0339471
17.6895	0.0335
17.699	0.0330468
17.7085	0.0326088
17.718	0.0321947
17.7274	0.0317846
17.7369	0.0313751
17.7464	0.0309526
17.7559	0.0305298
17.7653	0.0301325
17.7748	0.0297562
17.7843	0.0293801
17.7938	0.0290003
17.8032	0.0286315
17.8127	0.0282799
17.8222	0.0279383
17.8316	0.0276062
17.8411	0.0272719
17.8506	0.02695
17.8601	0.0266623
17.8695	0.0263832
17.879	0.0261112
17.8885	0.0258353
17.898	0.02557
17.9074	0.0253329
17.9169	0.0251149
17.9264	0.0249185
17.9359	0.0247128
17.9453	0.0245065
17.9548	0.024323
17.9643	0.0241733
17.9738	0.0240384
17.9832	0.0238944
17.9927	0.0237564
18.0022	0.0236363
18.0116	0.0235418
18.0211	0.0234591
18.0306	0.0233725
18.0401	0.0232935
18.0495	0.0232308
18.059	0.0231919
18.0685	0.0231551
18.078	0.0231226
18.0874	0.0230749
18.0969	0.0230472
18.1064	0.0230517
18.1159	0.023062
18.1253	0.0230774
18.1348	0.0230961
18.1443	0.0231171
18.1538	0.0231579
18.1632	0.023214
18.1727	0.023273
18.1822	0.0233187
18.1916	0.0233715
18.2011	0.02344
18.2106	0.0235185
18.2201	0.0236115
18.2295	0.023695
18.239	0.0237786
18.2485	0.0238717
18.258	0.0239809
18.2674	0.0240915
18.2769	0.0241909
18.2864	0.0242875
18.2959	0.0243949
18.3053	0.0245211
18.3148	0.0246604
18.3243	0.0247875
18.3338	0.0248991
18.3432	0.0250202
18.3527	0.0251626
18.3622	0.0253124
18.3717	0.025455
18.3811	0.0255837
18.3906	0.0257174
18.4001	0.0258586
18.4095	0.0260128
18.419	0.0261563
18.4285	0.0262803
18.438	0.0264139
18.4474	0.0265511
18.4569	0.0266851
18.4664	0.0268233
18.4759	0.026946
18.4853	0.0270651
18.4948	0.0271916
18.5043	0.0273053
18.5138	0.0274231
18.5232	0.0275347
18.5327	0.0276351
18.5422	0.027738
18.5517	0.0278379
18.5611	0.0279439
18.5706	0.0280389
18.5801	0.0281166
18.5895	0.0281923
18.599	0.0282776
18.6085	0.0283558
18.618	0.0284273
18.6274	0.028487
18.6369	0.0285387
18.6464	0.0285875
18.6559	0.0286443
18.6653	0.0286885
18.6748	0.0287184
18.6843	0.0287534
18.6938	0.0287871
18.7032	0.0288313
18.7127	0.0288602
18.7222	0.0288768
18.7317	0.0288938
18.7411	0.0289115
18.7506	0.028941
[truncated: 1,166 more rows]
