# Supplementary material for: Structural insights into the substrate binding mechanism of the class I dehydratase MadB
Source: Commun Biol. 2025 Jul 9;8:1032. doi: 10.1038/s42003-025-08454-5 (PMC12241602; doi:10.1038/s42003-025-08454-5)
Supplement: Supplementary file 6 — Supplementary Data 2 [file 42003_2025_8454_MOESM6_ESM.xlsx]

## Sheet: ITC Fig 2B
DH	INJV	Xt	Mt	XMt	NDH			time	cp
-0.80104	0.4	0	0.04	0.00991	--			5	-0.00969
-592821	2	39.5647	0.03992	0.05976	--			6	-0.01029
-581948	2	0.00236	0.03953	0.1101	-1454869811			7	-0.00897
-576118	2	0.00431	0.03914	0.16093	-1440293921			8	-0.00776
-56674	2	0.00624	0.03875	0.21224	-141684885			9	-0.00247
-565465	2	0.00814	0.03837	0.26405	-1413663008			10	0.00212
-565827	2	0.01003	0.03799	0.31635	-1414566342			11	0.00471
-523496	2	0.0119	0.03762	0.36914	-1308739741			12	0.00646
-519825	2	0.01375	0.03725	0.42242	-1299562275			13	0.01071
-478635	2	0.01558	0.03688	0.47619	-1196587643			14	0.00931
-418974	2	0.01739	0.03652	0.53045	-104743584			15	0.01079
-340788	2	0.01918	0.03615	0.5852	-851971008			16	0.01056
-245285	2	0.02095	0.0358	0.64044	-613212668			17	0.00581
-205978	2	0.0227	0.03544	0.69617	-514946052			18	-0.00348
-15924	2	0.02443	0.03509	0.75239	-398100989			19	-0.00153
-0.77444	2	0.02614	0.03475	0.8091	-193610601			20	0.00213
-0.52924	2	0.02783	0.0344	0.8663	-132311171			21	0.00715
-0.49958	2	0.02951	0.03406	0.92399	-124894688			22	0.01036
-0.37434	2	0.03116	0.03372	0.98217	-93583923			23	0.0118
-0.30535	2	0.03279	0.03339	104084	-763379			24	0.00277
	--	0.03441	0.03306	--				25	-0.00703
								26	-0.01392
								27	-0.016
								28	-0.01492
								29	-0.00984
								30	-0.00664
								31	-0.00196
								32	0.00214
								33	0.00461
								34	0.00471
								35	0.00457
								36	0.00267
								37	89.2948
								38	-0.00145
								39	-0.00322
								40	65.1126
								41	0.00415
								42	0.00349
								43	0.0027
								44	0.002
								45	-0.00222
								46	-0.00609
								47	-0.00389
								48	-0.00123
								49	62.9844
								50	0.0023
								51	0.00233
								52	27.1053
								53	-2.6481
								54	0.19328
								55	-0.00101
								56	-0.00186
								57	-0.00111
								58	85.5879
								59	0.00262
								60	0.00643
								61	0.00853
								62	0.00475
								63	-0.01964
								64	-0.0478
								65	-0.07437
								66	-0.09469
								67	-0.10114
								68	-0.08644
								69	-0.06504
								70	-0.04532
								71	-0.02628
								72	-0.01724
								73	-0.01369
								74	-0.01196
								75	-0.00949
								76	-0.0118
								77	-0.01362
								78	-0.01347
								79	-0.01223
								80	-0.01578
								81	-0.0168
								82	-0.01603
								83	-0.01226
								84	-0.01217
								85	-0.00982
								86	-0.00462
								87	-97.6702
								88	-0.00182
								89	-0.002
								90	-0.00182
								91	-0.00502
								92	-0.00824
								93	-0.00873
								94	-0.00725
								95	-0.0043
								96	-0.00166
								97	34.0463
								98	0.00399
								99	0.00694
								100	0.00406
								101	0.00219
								102	44.5017
								103	-0.0027
								104	-0.00771
								105	-0.00728
								106	-0.0085
								107	-0.00754
								108	-0.00679
								109	-0.0034
								110	-0.00338
								111	-0.00162
								112	0.00157
								113	0.00214
								114	90.7917
								115	0.00183
								116	0.00303
								117	0.00247
								118	0.00433
								119	0.00421
								120	0.00115
								121	-0.00222
								122	-0.00551
								123	-0.00767
								124	-0.00578
								125	-0.00172
								126	11.9637
								127	0.00235
								128	0.00279
								129	5.61366
								130	-0.00225
								131	-6.0774
								132	-0.00183
								133	-0.00171
								134	-90.3554
								135	93.3601
								136	4.97775
								137	99.5954
								138	0.00632
								139	0.01436
								140	0.01285
								141	0.00803
								142	0.00297
								143	-0.00675
								144	-0.01566
								145	-0.01512
								146	-0.00983
								147	-0.00528
								148	-0.00101
								149	0.00189
								150	0.00238
								151	0.00129
								152	49.9732
								153	35.7097
								154	91.4462
								155	-4.81729
								156	-55.0808
								157	80.6557
								158	0.0039
								159	0.00356
								160	0.00313
								161	0.00241
								162	29.4878
								163	-0.00415
								164	-0.00483
								165	-84.8064
								166	0.00669
								167	0.00936
								168	0.00891
								169	0.00586
								170	11.7533
								171	-0.00934
								172	-0.01151
								173	-0.00944
								174	-0.00681
								175	-0.00452
								176	-0.00127
								177	-77.9838
								178	-0.00166
								179	-0.00344
								180	-0.00421
								181	-0.00329
								182	-0.0035
								183	-0.00303
								184	-0.00288
								185	-6.7023
								186	49.1439
								187	0.00265
								188	0.00445
								189	0.00696
								190	0.00588
								191	0.00405
								192	0.00234
								193	0.00183
								194	-0.00142
								195	-0.00272
								196	-0.00346
								197	-0.00457
								198	-0.00663
								199	-0.00491
								200	-0.00235
								201	0.00162
								202	0.00502
								203	0.00568
								204	0.00599
								205	0.00758
								206	0.00352
								207	0.00365
								208	0.00465
								209	0.00562
								210	0.00312
								211	0.00275
								212	-0.00108
								213	-0.00154
								214	-0.00393
								215	-0.00461
								216	-0.00274
								217	0.00211
								218	0.00726
								219	0.01173
								220	0.01035
								221	0.00539
								222	-0.00151
								223	-0.00844
								224	-0.01253
								225	-0.00797
								226	-82.8519
								227	0.00382
								228	0.00369
								229	0.00388
								230	0.00109
								231	-0.00156
								232	-0.00394
								233	-0.00336
								234	-0.00393
								235	-0.00342
								236	-25.8867
								237	0.00133
								238	0.00132
								239	8.0649
								240	-4.83915
								241	-0.00397
								242	-0.01068
								243	-0.05082
								244	-0.13239
								245	-0.25469
								246	-0.40287
								247	-0.53419
								248	-0.61003
								249	-0.61863
								250	-0.56445
								251	-0.46564
								252	-0.36892
								253	-0.28689
								254	-0.22454
								255	-0.18188
								256	-0.15407
								257	-0.13077
								258	-0.11012
								259	-0.09241
								260	-0.0789
								261	-0.06677
								262	-0.05795
								263	-0.05343
								264	-0.05049
								265	-0.0445
								266	-0.0403
								267	-0.03369
								268	-0.02568
								269	-0.02099
								270	-0.01949
								271	-0.018
								272	-0.01829
								273	-0.01902
								274	-0.01742
								275	-0.01353
								276	-0.00853
								277	87.6644
								278	0.00837
								279	0.00811
								280	0.00555
								281	-33.9571
								282	-0.01256
								283	-0.02147
								284	-0.02197
								285	-0.02086
								286	-0.01518
								287	-0.00693
								288	-0.00197
								289	-0.00108
								290	-0.00142
								291	-0.004
								292	-0.00724
								293	-0.00942
								294	-0.00581
								295	-0.00176
								296	40.5444
								297	22.9311
								298	0.00165
								299	-0.00277
								300	-0.00475
								301	-0.00183
								302	-0.0012
								303	-0.00377
								304	-0.00197
								305	-0.00282
								306	-0.00697
								307	-0.00761
								308	-0.00443
								309	-0.00402
								310	-0.00333
								311	-0.00325
								312	0.00268
								313	0.00517
								314	0.00326
								315	0.00136
								316	0.00241
								317	-0.00124
								318	-0.00552
								319	-0.00493
								320	-0.00451
								321	-0.00516
								322	-0.0072
								323	-0.00837
								324	-0.00706
								325	-0.00303
								326	-0.00143
								327	-40.5967
								328	0.00117
								329	0.00154
								330	-13.7229
								331	0.00273
								332	0.00588
								333	0.01103
								334	0.01372
								335	0.01155
								336	0.00325
								337	-0.00287
								338	-0.00989
								339	-0.01354
								340	-0.01074
								341	-0.00603
								342	-42.6077
								343	0.0059
								344	0.01151
								345	0.01445
								346	0.01334
								347	0.01162
								348	0.00344
								349	-0.0059
								350	-0.01176
								351	-0.00793
								352	-0.00573
								353	0.00413
								354	0.01252
								355	0.01309
								356	0.00709
								357	0.00101
								358	-0.00746
								359	-0.01289
								360	-0.01131
								361	-0.00623
								362	-0.00293
								363	-0.31064
								364	0.00429
								365	0.00577
								366	0.00421
								367	0.00266
								368	-5.75767
								369	-0.00489
								370	-0.00835
								371	-0.00948
								372	-0.0091
								373	-0.00493
								374	0.00444
								375	0.00906
								376	0.0074
								377	0.0059
								378	0.0022
								379	-0.00714
								380	-0.01068
								381	-0.00728
								382	-80.7827
								383	0.0043
								384	0.00956
								385	0.01547
								386	0.01462
								387	0.00922
								388	0.00654
								389	0.00726
								390	0.00197
								391	-0.00225
								392	-0.00413
								393	-0.00646
								394	-0.01211
								395	-0.01173
								396	-0.00668
								397	-0.00483
								398	-0.00406
								399	-29.2129
								400	-23.9326
								401	-0.00118
								402	-29.3107
								403	68.8317
								404	0.0028
								405	0.00635
								406	0.00571
								407	0.00498
								408	0.00222
								409	-0.00339
								410	-0.00811
								411	-0.00784
								412	-0.00653
								413	-0.00311
								414	-55.6899
								415	0.00271
								416	0.00358
								417	0.00493
								418	0.00569
								419	0.00688
								420	0.00667
								421	0.00974
								422	0.0051
								423	-0.02901
								424	-0.10431
								425	-0.21983
								426	-0.36382
								427	-0.50076
								428	-0.58954
								429	-0.61338
								430	-0.5737
								431	-0.4888
								432	-0.39224
								433	-0.30725
								434	-0.24027
								435	-0.18929
								436	-0.15024
								437	-0.12098
								438	-0.09353
								439	-0.07255
								440	-0.0653
								441	-0.06454
								442	-0.06439
								443	-0.06779
								444	-0.06583
								445	-0.05454
								446	-0.0449
								447	-0.03762
								448	-0.03283
								449	-0.03309
								450	-0.03426
								451	-0.03153
								452	-0.02705
								453	-0.02022
								454	-0.0158
								455	-0.00967
								456	-0.00519
								457	-0.00587
								458	-0.00889
								459	-0.00566
								460	-0.00891
								461	-0.01359
								462	-0.01223
								463	-0.01145
								464	-0.01558
								465	-0.01323
								466	-0.00551
								467	80.8145
								468	0.00521
								469	0.00692
								470	0.00445
								471	-0.00156
								472	-0.0079
								473	-0.00962
								474	-0.0075
								475	-0.00447
								476	-17.8329
								477	0.00406
								478	0.00529
								479	0.00777
								480	0.01006
								481	0.00635
								482	0.00123
								483	-0.00251
								484	-0.00563
								485	-0.00846
								486	-0.00803
								487	-0.00538
								488	-0.00158
								489	0.00207
								490	0.00234
								491	0.00178
								492	-0.00113
								493	-0.00236
								494	-0.00506
								495	-0.00591
								496	-0.00599
								497	-0.00424
								498	-0.00371
								499	-0.00359
								500	-0.00275
								501	85.5946
								502	0.00616
								503	0.00932
								504	0.01184
								505	0.01085
								506	0.00819
								507	0.00515
								508	0.00233
								509	-0.00352
								510	-0.00535
								511	-0.00668
								512	-0.00924
								513	-0.0086
								514	-0.00271
								515	0.00142
								516	0.0027
								517	0.00277
								518	-0.00116
								519	-0.0058
								520	-0.00678
								521	-0.00432
								522	-37.6564
								523	0.0018
								524	0.00342
								525	0.00368
								526	0.00146
								527	-0.00144
								528	-0.00132
								529	-0.00198
								530	-0.00256
								531	-0.00252
								532	-0.00213
								533	-84.4411
								534	63.9014
								535	-24.7562
								536	0.00189
								537	0.00225
								538	0.00293
								539	0.00259
								540	0.00402
								541	0.00148
								542	-0.00138
								543	-0.00433
								544	-0.00488
								545	-0.00673
								546	-0.00727
								547	-0.00236
								548	-7.3969
								549	-40.1635
								550	0.00126
								551	0.00313
								552	-43.7469
								553	-0.00184
								554	-0.00238
								555	-0.00131
								556	-0.00125
								557	-48.8978
								558	0.00136
								559	0.00108
								560	-5.2767
								561	-26.7234
								562	98.4939
								563	0.00211
								564	0.00625
								565	0.00682
								566	0.00577
								567	0.00249
								568	-0.00175
								569	-0.00757
								570	-0.00864
								571	-0.00851
								572	-0.00392
								573	0.00332
								574	0.00899
								575	0.01035
								576	0.00984
								577	0.00671
								578	0.00637
								579	0.00591
								580	0.00433
								581	0.00194
								582	-0.00145
								583	-0.00701
								584	-0.00902
								585	-0.00705
								586	-0.00483
								587	-0.00103
								588	-0.00105
								589	-99.4478
								590	-0.00152
								591	-93.9696
								592	-20.0942
								593	0.0022
								594	0.00308
								595	0.00431
								596	0.0036
								597	0.00103
								598	0.0014
								599	77.0823
								600	-0.00156
								601	-0.00304
								602	-0.00257
								603	-0.02249
								604	-0.08018
								605	-0.17435
								606	-0.30124
								607	-0.44041
								608	-0.5467
								609	-0.59317
								610	-0.58013
								611	-0.51478
								612	-0.42309
								613	-0.33519
								614	-0.26014
								615	-0.20434
								616	-0.16365
								617	-0.13467
								618	-0.11478
								619	-0.10296
								620	-0.091
								621	-0.08039
								622	-0.07134
								623	-0.06333
								624	-0.05168
								625	-0.04435
								626	-0.03972
								627	-0.03421
								628	-0.03005
								629	-0.03068
								630	-0.02946
								631	-0.02715
								632	-0.0253
								633	-0.02415
								634	-0.02155
								635	-0.01706
								636	-0.0121
								637	-0.00839
								638	-0.00684
								639	-0.00667
								640	-0.00754
								641	-0.00689
								642	-0.00666
								643	-0.00536
								644	-0.00432
								645	-0.00384
								646	-0.00103
								647	0.00366
								648	0.00557
								649	0.00385
								650	0.0024
								651	-0.00302
								652	-0.01074
								653	-0.01267
								654	-0.00973
								655	-0.00526
								656	-0.0017
								657	-4.8385
								658	-0.00205
								659	-0.00548
								660	-0.00779
								661	-0.00541
								662	25.6074
								663	0.00446
								664	0.00665
								665	0.00573
								666	0.00329
								667	-93.2467
								668	-39.1987
								669	0.00299
								670	0.00549
								671	0.00381
								672	0.00233
								673	0.00161
								674	2.9824
								675	-0.00165
								676	-0.00356
								677	-0.00517
								678	-0.00788
								679	-0.00827
								680	-0.00628
								681	-40.3946
								682	0.00389
								683	0.00451
								684	0.00664
								685	0.00694
								686	0.00517
								687	0.0047
								688	0.00485
								689	0.00293
								690	0.00165
								691	-0.00201
								692	-0.00291
								693	-0.00265
								694	-0.00274
								695	-0.00403
								696	-0.00299
								697	-0.0031
								698	-0.00335
								699	-0.00419
								700	-0.00362
								701	-1.32491
								702	0.00383
								703	0.00309
								704	0.00102
								705	0.00242
								706	-7.26E-4
								707	-0.00502
								708	-0.00422
								709	-0.00211
								710	-0.00144
								711	-59.0099
								712	-5.89191
								713	0.32261
								714	21.8684
								715	4.94372
								716	-0.00182
								717	-0.00251
								718	-0.00279
								719	-0.00307
								720	-0.00365
								721	95.3957
								722	0.0074
								723	0.01036
								724	0.0103
								725	0.00859
								726	0.00416
								727	-0.00277
								728	-0.00728
								729	-0.00749
								730	-0.00527
								731	-0.00413
								732	-0.00173
								733	0.00197
								734	0.00452
								735	0.00351
								736	0.00627
								737	0.00723
								738	0.00435
								739	0.00298
								740	0.00388
								741	0.00128
								742	-0.00484
								743	-0.00506
								744	-0.00499
								745	-0.00683
								746	-0.00807
								747	-0.00334
								748	-89.4342
								749	-0.00147
								750	-88.3813
								751	34.6451
								752	-51.7745
								753	-0.00172
								754	-0.00175
								755	-0.00183
								756	-0.00219
								757	-0.00257
								758	0.0017
								759	0.00481
								760	0.00945
								761	0.01218
								762	0.01113
								763	0.00513
								764	0.00399
								765	-41.1326
								766	-0.00365
								767	-0.00401
								768	-0.00286
								769	-0.00472
								770	-0.00464
								771	-0.0031
								772	-0.00155
								773	-72.8227
								774	-66.9072
								775	0.00266
								776	0.00659
								777	0.0078
								778	0.00749
								779	0.00641
								780	0.00378
								781	69.1849
								782	0.00116
								783	-0.01856
								784	-0.07429
								785	-0.16483
								786	-0.28594
								787	-0.41734
								788	-0.51919
								789	-0.5674
								790	-0.56085
								791	-0.50743
								792	-0.4271
								793	-0.34501
								794	-0.2723
								795	-0.21488
								796	-0.1709
								797	-0.13987
								798	-0.11603
								799	-0.09945
								800	-0.08874
								801	-0.08044
								802	-0.07435
								803	-0.07017
								804	-0.06461
								805	-0.05685
								806	-0.04969
								807	-0.04207
								808	-0.0358
								809	-0.03028
								810	-0.02611
								811	-0.02186
								812	-0.02087
								813	-0.01796
								814	-0.01551
								815	-0.01378
								816	-0.01276
								817	-0.01019
								818	-0.00939
								819	-0.00877
								820	-0.00976
								821	-0.01066
								822	-0.00844
								823	-0.00606
								824	-0.00133
								825	0.00365
								826	0.00814
								827	0.00727
								828	0.00468
								829	-0.00106
								830	-0.00229
								831	-0.00331
								832	-0.00348
								833	-0.00208
								834	-0.00101
								835	-0.00294
								836	-0.00495
								837	-0.0039
								838	-0.00342
								839	-0.00249
								840	-0.0014
								841	0.00115
								842	0.00196
								843	0.00194
								844	0.00263
								845	0.00121
								846	-48.8375
								847	23.2278
								848	0.00164
								849	0.00199
								850	0.00316
								851	0.00152
								852	-0.00348
								853	-0.00717
								854	-0.00797
								855	-0.00702
								856	-0.00426
								857	-2.9696
								858	0.00291
								859	0.00514
								860	0.00363
								861	0.00314
								862	0.00356
								863	0.0027
								864	-0.00116
								865	-0.0021
								866	-0.00315
								867	-0.0042
								868	-0.00314
								869	-93.8511
								870	0.00175
								871	0.00135
								872	0.00155
								873	-0.132406
								874	74.5093
								875	50.9447
								876	0.00258
								877	0.00118
								878	-33.7489
								879	-0.00285
								880	-0.00494
								881	-0.00551
								882	-0.0035
								883	-88.6042
								884	-0.00118
								885	56.8925
								886	27.1409
								887	-0.00232
								888	-0.00334
								889	-0.00159
								890	-0.00321
								891	-0.00294
								892	-84.0944
								893	0.00214
								894	0.00538
								895	0.00524
								896	0.00373
								897	0.00555
								898	0.00738
								899	0.00798
								900	0.00722
								901	0.00588
								902	27.9891
								903	-0.00735
								904	-0.01051
								905	-0.00796
								906	-0.00509
								907	0.00161
								908	0.00826
								909	0.00734
								910	0.00481
								911	0.00334
								912	-0.00113
								913	-0.00478
								914	-0.00564
								915	-0.00449
								916	-0.00255
								917	-0.00153
								918	36.7654
								919	0.00177
								920	0.00278
								921	96.8386
								922	-0.001
								923	-0.00278
								924	-0.00245
								925	-0.00396
								926	-0.00368
								927	-0.00362
								928	-0.00432
								929	-0.00572
								930	-0.00597
								931	-0.00669
								932	-0.00608
								933	-0.00513
								934	-0.00294
								935	-0.00198
								936	-22.8886
								937	0.00141
								938	0.00266
								939	0.00104
								940	0.00177
								941	0.00285
								942	0.00172
								943	85.6675
								944	0.00134
								945	0.00483
								946	0.00282
								947	65.3354
								948	-72.9977
								949	-41.3307
								950	-0.00208
								951	86.5424
								952	0.00706
								953	0.01134
								954	0.01233
								955	0.01282
								956	0.01014
								957	0.00452
								958	0.00175
								959	0.00327
								960	0.00104
								961	-66.9213
								962	-16.4973
								963	-0.01237
								964	-0.0572
								965	-0.13176
								966	-0.23326
								967	-0.35264
								968	-0.45742
								969	-0.51688
								970	-0.52653
								971	-0.49241
								972	-0.42614
								973	-0.35495
								974	-0.28987
								975	-0.2372
								976	-0.19657
								977	-0.16895
								978	-0.14505
								979	-0.12745
								980	-0.11427
								981	-0.10006
								982	-0.08491
								983	-0.07389
								984	-0.06507
								985	-0.05716
								986	-0.05123
								987	-0.04611
								988	-0.04203
								989	-0.03806
								990	-0.03247
								991	-0.03139
								992	-0.02723
								993	-0.02129
								994	-0.01869
								995	-0.01721
								996	-0.0121
								997	-0.0117
								998	-0.00935
								999	-0.0059
								1000	-0.00469
								1001	-0.00631
								1002	-0.00413
								1003	-0.00717
								1004	-0.00913
								1005	-0.00851
								1006	-0.00624
								1007	-0.00751
								1008	-0.0069
								1009	-0.00551
								1010	-0.00474
								1011	-0.0037
								1012	-0.00162
								1013	-0.00108
								1014	-0.00234
								1015	-0.00406
								1016	-0.00549
								1017	-0.00819
								1018	-0.00959
								1019	-0.00762
								1020	-0.00489
								1021	-0.0019
								1022	61.7295
								1023	0.00173
								1024	0.0021
								1025	0.0016
								1026	0.0012
								1027	17.5633
								1028	60.4857
								1029	-15.5919
								1030	-0.00244
								1031	-0.00293
								1032	-0.00146
								1033	85.0979
								1034	0.00372
								1035	0.006
								1036	0.00495
								1037	0.00105
								1038	-0.00271
								1039	-0.00688
								1040	-0.006
								1041	-0.00513
								1042	-0.00316
								1043	-0.00272
								1044	-0.0037
								1045	-0.00375
								1046	29.8255
								1047	0.00417
								1048	0.00595
								1049	0.0099
								1050	0.00917
								1051	0.00733
								1052	0.00581
								1053	0.0033
								1054	17.8773
								1055	-0.00268
								1056	-0.00576
								1057	-0.00738
								1058	-0.0054
								1059	-0.00453
								1060	-74.1476
								1061	0.0016
								1062	0.00157
								1063	16.3012
								1064	0.00102
								1065	0.00175
								1066	0.002
								1067	0.00228
								1068	0.00236
								1069	0.00191
								1070	-10.6472
								1071	-0.00225
								1072	-0.00218
								1073	-0.00128
								1074	52.4212
								1075	39.8789
								1076	0.00121
								1077	0.00166
								1078	0.00167
								1079	-0.00167
								1080	-27.7297
								1081	0.00228
								1082	0.00248
								1083	0.00253
								1084	0.00458
								1085	0.00469
								1086	0.00486
								1087	0.00353
								1088	0.00127
								1089	-0.00132
								1090	-0.0033
								1091	-0.00726
								1092	-0.00813
								1093	-0.00529
								1094	-0.00177
								1095	80.0476
								1096	0.00266
								1097	0.00275
								1098	0.00168
								1099	49.4812
								1100	33.5896
								1101	-0.00129
								1102	0.00101
								1103	0.00181
								1104	0.0017
								1105	74.7562
								1106	61.7696
								1107	-0.00233
								1108	-85.2035
								1109	0.00174
								1110	0.00273
								1111	0.00412
								1112	0.00471
								1113	0.00283
								1114	81.6325
								1115	-0.00127
								1116	-0.00443
								1117	-0.00227
								1118	-0.00155
								1119	-0.00117
								1120	0.00105
								1121	0.00482
								1122	0.00381
								1123	0.0018
								1124	23.8284
								1125	-0.00269
								1126	-0.00431
								1127	-0.00474
								1128	-0.00497
								1129	-0.00626
								1130	-0.00554
								1131	-0.0027
								1132	-0.0012
								1133	0.00374
								1134	0.00773
								1135	0.00705
								1136	0.00251
								1137	-51.4826
								1138	-0.00629
								1139	-0.00828
								1140	-0.00533
								1141	-0.00172
								1142	-11.3517
								1143	-0.00479
								1144	-0.03627
								1145	-0.09698
								1146	-0.18531
								1147	-0.29288
								1148	-0.39442
								1149	-0.46344
								1150	-0.4935
								1151	-0.48228
								1152	-0.43639
								1153	-0.37586
								1154	-0.31539
								1155	-0.26051
								1156	-0.21229
								1157	-0.17439
								1158	-0.14773
								1159	-0.12468
								1160	-0.10574
								1161	-0.09509
								1162	-0.08531
								1163	-0.07729
								1164	-0.07165
								1165	-0.06766
								1166	-0.05994
								1167	-0.0542
								1168	-0.04988
								1169	-0.0451
								1170	-0.0386
								1171	-0.03369
								1172	-0.02955
								1173	-0.02649
								1174	-0.02361
								1175	-0.02269
								1176	-0.02191
								1177	-0.0176
								1178	-0.01087
								1179	-0.00764
								1180	-0.00696
								1181	-0.00661
								1182	-0.00943
								1183	-0.01215
								1184	-0.01558
								1185	-0.01338
								1186	-0.01173
								1187	-0.01004
								1188	-0.01045
								1189	-0.00978
								1190	-0.01148
								1191	-0.01127
								1192	-0.0109
								1193	-0.0103
								1194	-0.00892
								1195	-0.00859
								1196	-0.01016
								1197	-0.01351
								1198	-0.01365
								1199	-0.01181
								1200	-0.01031
								1201	-0.00831
								1202	-0.00661
								1203	-0.00771
								1204	-0.01033
								1205	-0.01256
								1206	-0.01473
								1207	-0.01599
								1208	-0.01549
								1209	-0.01276
								1210	-0.00946
								1211	-0.00496
								1212	0.00136
								1213	0.0036
								1214	0.00525
								1215	0.00722
								1216	0.00836
								1217	0.00865
								1218	0.01186
								1219	0.01949
								1220	0.02962
								1221	0.0355
								1222	0.03857
								1223	0.03741
								1224	0.02775
								1225	0.01513
								1226	0.00482
								1227	-0.00222
								1228	-0.0063
								1229	-0.00815
								1230	-0.00789
								1231	-0.00441
								1232	-0.00244
								1233	-0.00206
								1234	-54.5282
								1235	33.7795
								1236	-0.00122
								1237	0.00136
								1238	0.00636
								1239	0.00608
								1240	0.0015
								1241	-0.00143
								1242	-0.00637
								1243	-0.01118
								1244	-0.01117
								1245	-0.0089
								1246	-0.00271
								1247	0.00142
								1248	0.00303
								1249	0.00247
								1250	0.00196
								1251	-0.00174
								1252	-0.00398
								1253	-0.00331
								1254	-0.00429
								1255	-0.00493
								1256	-0.00627
								1257	-0.00451
								1258	-0.00101
								1259	0.00312
								1260	0.00818
								1261	0.0083
								1262	0.00301
								1263	-0.00359
								1264	-0.00738
								1265	-0.01192
								1266	-0.01076
								1267	-0.00733
								1268	-0.00487
								1269	-0.00222
								1270	0.00371
								1271	0.0059
								1272	0.00452
								1273	0.00276
								1274	0.00161
								1275	-0.00129
								1276	-30.8877
								1277	62.7833
								1278	0.00187
								1279	29.1122
								1280	-0.00136
								1281	-0.0054
								1282	-0.00613
								1283	-0.00646
								1284	-0.00604
								1285	-0.00551
								1286	-0.00373
								1287	-0.00183
								1288	-9.5729
								1289	90.4585
								1290	7.5646
								1291	-10.1666
								1292	-0.00123
								1293	-0.00285
								1294	-0.00403
								1295	-0.00414
								1296	-0.00264
								1297	-0.00242
								1298	-10.9098
								1299	0.00229
								1300	0.00539
								1301	0.00529
								1302	0.00569
								1303	0.00415
								1304	0.00218
								1305	-0.00105
								1306	-0.00111
								1307	0.00212
								1308	0.00349
								1309	0.00181
								1310	0.00108
								1311	0.00163
								1312	-0.00101
								1313	-0.00142
								1314	73.8911
								1315	0.00324
								1316	0.00286
								1317	0.00235
								1318	0.0024
								1319	0.00276
								1320	0.0013
								1321	-21.0043
								1322	-21.3692
								1323	-0.0062
								1324	-0.03347
								1325	-0.08474
								1326	-0.16164
								1327	-0.25855
								1328	-0.35167
								1329	-0.4182
								1330	-0.44959
								1331	-0.44353
								1332	-0.40596
								1333	-0.35634
								1334	-0.30544
								1335	-0.25881
								1336	-0.21715
								1337	-0.18343
								1338	-0.15508
								1339	-0.13233
								1340	-0.11338
								1341	-0.09863
								1342	-0.08808
								1343	-0.07876
								1344	-0.06805
								1345	-0.06024
								1346	-0.05558
								1347	-0.04985
								1348	-0.04314
								1349	-0.03712
								1350	-0.03156
								1351	-0.02588
								1352	-0.01982
								1353	-0.01604
								1354	-0.01602
								1355	-0.0164
								1356	-0.01664
								1357	-0.01721
								1358	-0.01817
								1359	-0.01694
								1360	-0.01362
								1361	-0.01069
								1362	-0.0095
								1363	-0.0097
								1364	-0.00856
								1365	-0.00982
								1366	-0.00947
								1367	-0.00749
								1368	-0.00671
								1369	-0.00637
								1370	-0.0051
								1371	-0.00563
								1372	-0.00597
								1373	-0.00532
								1374	-0.00611
								1375	-0.00525
								1376	-0.00326
								1377	-0.00312
								1378	-0.00153
								1379	-2.0115
								1380	-53.0916
								1381	47.9318
								1382	0.00424
								1383	0.00486
								1384	0.00268
								1385	0.00222
								1386	63.5717
								1387	-0.00137
								1388	-0.00239
								1389	-0.00155
								1390	0.1372
								1391	0.00162
								1392	-0.00244
								1393	-0.00476
								1394	-0.00402
								1395	-0.00542
								1396	-0.00736
								1397	-0.00361
								1398	0.00184
								1399	0.00327
								1400	0.00511
								1401	0.0057
								1402	0.00396
								1403	-4.5419
								1404	25.9025
								1405	6.4224
								1406	0.00373
								1407	0.00464
								1408	0.00425
								1409	-47.0985
								1410	-0.00486
								1411	-0.00818
								1412	-0.00885
								1413	-0.00647
								1414	-0.00176
								1415	0.00315
								1416	0.00489
								1417	0.0051
								1418	0.0014
								1419	-0.00159
								1420	-0.0046
								1421	-0.00467
								1422	-0.00346
								1423	46.0596
								1424	0.00364
								1425	0.00746
								1426	0.00533
								1427	0.002
								1428	-35.4833
								1429	-67.9919
								1430	83.4671
								1431	0.00226
								1432	0.00665
								1433	0.00854
								1434	0.00336
								1435	-0.00431
								1436	-0.00619
								1437	-0.0086
								1438	-0.00807
								1439	-0.00299
								1440	-0.00138
								1441	-0.001
								1442	-0.00132
								1443	-0.00278
								1444	-0.00421
								1445	3.86117
								1446	0.00289
								1447	0.00408
								1448	0.00365
								1449	0.00405
								1450	0.0012
								1451	3.23704
								1452	-16.2003
								1453	-13.5653
								1454	-0.00121
								1455	-47.1091
								1456	9.61896
								1457	7.7347
								1458	0.00125
								1459	0.0018
								1460	-0.64687
								1461	67.4943
								1462	-73.4908
								1463	-0.00198
								1464	-0.00296
								1465	-0.00298
								1466	-0.00349
								1467	0.00136
								1468	0.00588
								1469	0.0059
								1470	0.0082
								1471	0.00419
								1472	-0.00301
								1473	-0.00641
								1474	-0.00219
								1475	-95.1691
								1476	0.00203
								1477	0.00414
								1478	0.00367
								1479	-91.5092
								1480	-0.00414
								1481	-0.00556
								1482	-0.0056
								1483	-0.00581
								1484	-0.00593
								1485	-0.00482
								1486	-0.00358
								1487	-0.00101
								1488	6.45556
								1489	0.00379
								1490	0.00383
								1491	0.0038
								1492	70.2457
								1493	-50.8539
								1494	2.04661
								1495	92.9471
								1496	0.00376
								1497	0.00697
								1498	0.00675
								1499	0.0022
								1500	0.00173
								1501	-48.1146
								1502	-0.00282
								1503	-0.00365
								1504	-0.02034
								1505	-0.06042
								1506	-0.12378
								1507	-0.20604
								1508	-0.29141
								1509	-0.35806
								1510	-0.39831
								1511	-0.4072
								1512	-0.38717
								1513	-0.35204
								1514	-0.31187
								1515	-0.27114
								1516	-0.23275
								1517	-0.19786
								1518	-0.17145
								1519	-0.1488
								1520	-0.1294
								1521	-0.11238
								1522	-0.0998
								1523	-0.08583
								1524	-0.07224
								1525	-0.0618
								1526	-0.05529
								1527	-0.05169
								1528	-0.05082
								1529	-0.05031
								1530	-0.04792
								1531	-0.04364
								1532	-0.03727
								1533	-0.03221
								1534	-0.02875
								1535	-0.02628
								1536	-0.02208
								1537	-0.01649
								1538	-0.01024
								1539	-0.00647
								1540	-0.00771
								1541	-0.00997
								1542	-0.01368
								1543	-0.01658
								1544	-0.01843
								1545	-0.01485
								1546	-0.01458
								1547	-0.01537
								1548	-0.01467
								1549	-0.01188
								1550	-0.01173
								1551	-0.00888
								1552	-0.00499
								1553	-0.00107
								1554	-63.9039
								1555	-0.00162
								1556	-0.00468
								1557	-0.00734
								1558	-0.01064
								1559	-0.01186
								1560	-0.00924
								1561	-0.00685
								1562	-0.00341
								1563	-25.5979
								1564	0.00174
								1565	0.00171
								1566	0.00288
								1567	0.0018
								1568	-7.0768
								1569	-0.00279
								1570	-0.00147
								1571	-74.3692
								1572	-0.0011
								1573	-0.00134
								1574	99.0296
								1575	-0.00115
								1576	-0.00257
								1577	0.00154
								1578	0.00534
								1579	0.00579
								1580	0.00685
								1581	0.00503
								1582	-0.00107
								1583	-0.00547
								1584	-0.00571
								1585	-0.00463
								1586	-94.8934
								1587	83.7776
								1588	0.00144
								1589	80.1197
								1590	-37.6845
								1591	-0.0011
								1592	82.4888
								1593	0.00311
								1594	0.00293
								1595	0.00177
								1596	24.8354
								1597	-0.00191
								1598	-0.00456
								1599	-0.00575
								1600	-0.00307
								1601	0.00167
								1602	0.00485
								1603	0.0063
								1604	0.00573
								1605	0.00261
								1606	-0.00252
								1607	-0.00434
								1608	-0.00486
								1609	-0.00299
								1610	-0.00136
								1611	38.6346
								1612	66.7758
								1613	-0.00107
								1614	-0.00377
								1615	-0.00489
								1616	-0.00592
								1617	-0.00656
								1618	-0.00499
								1619	-0.00234
								1620	-88.1066
								1621	-0.00154
								1622	-0.00322
								1623	-0.00244
								1624	-0.00156
								1625	-38.2463
								1626	0.0015
								1627	0.00561
								1628	0.00545
								1629	0.00267
								1630	-16.2762
								1631	-87.9384
								1632	-0.00168
								1633	-69.2628
								1634	-0.00177
								1635	-63.5872
								1636	40.5464
								1637	-0.00163
								1638	-0.0023
								1639	0.00168
								1640	0.00255
								1641	0.00185
								1642	0.00363
								1643	0.00609
								1644	0.00581
								1645	0.00469
								1646	0.00318
								1647	62.2032
								1648	-0.00442
								1649	-0.00628
								1650	-0.00656
								1651	-0.00582
								1652	-0.00363
								1653	-0.00127
								1654	-59.1364
								1655	0.00107
								1656	0.00245
								1657	0.00473
								1658	0.00635
								1659	0.00588
								1660	0.006
								1661	0.0075
								1662	0.00631
								1663	0.00328
								1664	0.00186
								1665	-0.00187
								1666	-0.00423
								1667	-0.00689
								1668	-0.00656
								1669	-0.00536
								1670	-0.00233
								1671	-0.00166
								1672	-0.6554
								1673	0.00188
								1674	0.00403
								1675	0.00163
								1676	46.5557
								1677	0.00311
								1678	0.00265
								1679	0.00203
								1680	0.0063
								1681	0.00636
								1682	0.00329
								1683	-0.00136
								1684	-0.01959
								1685	-0.05699
								1686	-0.10791
								1687	-0.17676
								1688	-0.24882
								1689	-0.30544
								1690	-0.338
								1691	-0.34856
								1692	-0.33315
								1693	-0.30421
								1694	-0.27096
								1695	-0.24017
								1696	-0.21023
								1697	-0.18583
								1698	-0.1672
								1699	-0.15133
								1700	-0.13549
								1701	-0.12122
								1702	-0.10854
								1703	-0.09781
								1704	-0.08657
								1705	-0.07768
								1706	-0.07033
								1707	-0.0628
								1708	-0.0514
								1709	-0.04388
								1710	-0.03953
								1711	-0.03438
								1712	-0.03083
								1713	-0.03021
								1714	-0.03128
								1715	-0.02853
								1716	-0.02811
								1717	-0.02718
								1718	-0.02563
								1719	-0.02028
								1720	-0.01556
								1721	-0.0112
								1722	-0.00867
								1723	-0.00811
								1724	-0.00899
								1725	-0.01176
								1726	-0.01453
								1727	-0.01379
								1728	-0.01343
								1729	-0.01285
								1730	-0.0094
								1731	-0.00547
								1732	-0.0031
								1733	-18.4983
								1734	0.00115
								1735	-40.9823
								1736	-0.00265
								1737	-0.00524
								1738	-0.00618
								1739	-0.00725
								1740	-0.00647
								1741	-0.00495
								1742	-0.00432
								1743	-0.00442
								1744	-0.00326
								1745	-0.00322
								1746	-0.00263
								1747	-83.1745
								1748	56.1837
								1749	0.00221
								1750	0.00156
								1751	-35.9871
								1752	-49.5822
								1753	-0.00118
								1754	-0.00498
								1755	-0.00347
								1756	-0.00228
								1757	-0.00443
								1758	-0.00515
								1759	-0.00288
								1760	-0.00308
								1761	-21.7864
								1762	0.00496
								1763	0.00825
								1764	0.00743
								1765	0.00538
								1766	0.00287
								1767	65.0395
								1768	-0.00191
								1769	-0.00144
								1770	-0.00123
								1771	-0.00296
								1772	-0.00245
								1773	90.9292
								1774	41.7841
								1775	0.0021
								1776	0.00275
								1777	-56.6513
								1778	-0.00438
								1779	-0.0047
								1780	-0.00513
								1781	-0.00397
								1782	-0.00227
								1783	-0.00157
								1784	0.00117
								1785	0.00668
								1786	0.00832
								1787	0.00884
								1788	0.00752
								1789	0.00304
								1790	-0.00458
								1791	-0.00707
								1792	-0.00841
								1793	-0.007
								1794	-0.0041
								1795	-0.00218
								1796	-66.5641
								1797	-0.30074
								1798	-68.4507
								1799	-0.0013
								1800	56.6627
								1801	0.00289
								1802	0.00237
								1803	0.00244
								1804	0.00406
								1805	0.00618
								1806	0.00433
								1807	0.00368
								1808	0.00325
								1809	62.8846
								1810	-0.00477
								1811	-0.00602
								1812	-0.00455
								1813	-0.00441
								1814	-0.00279
								1815	-0.00209
								1816	-0.00291
								1817	-0.00237
								1818	-0.00137
								1819	-43.6059
								1820	0.00118
								1821	0.00269
								1822	0.00164
								1823	0.00247
								1824	0.00272
								1825	0.00118
								1826	-63.4178
								1827	-0.0019
								1828	-0.00343
								1829	-0.00376
								1830	-0.00161
								1831	3.4876
								1832	0.00426
								1833	0.00503
								1834	0.00464
								1835	0.00415
								1836	0.00295
								1837	-36.1878
								1838	-0.00101
								1839	-13.4511
								1840	-32.0827
								1841	-0.00134
								1842	-0.0013
								1843	-0.00192
								1844	-0.0025
								1845	-0.00236
								1846	10.8859
								1847	0.00332
								1848	0.00707
								1849	0.00962
								1850	0.01205
								1851	0.00891
								1852	0.0028
								1853	-0.00316
								1854	-0.00896
								1855	-0.01151
								1856	-0.00799
								1857	-0.00354
								1858	-51.7429
								1859	0.00213
								1860	9.7993
								1861	-22.6391
								1862	-0.00252
								1863	-0.00244
								1864	-0.01125
								1865	-0.03413
								1866	-0.07207
								1867	-0.12296
								1868	-0.18381
								1869	-0.23525
								1870	-0.26817
								1871	-0.2849
								1872	-0.28298
								1873	-0.26652
								1874	-0.24576
								1875	-0.22419
								1876	-0.20007
								1877	-0.17519
								1878	-0.15456
								1879	-0.13747
								1880	-0.12142
								1881	-0.10622
								1882	-0.09555
								1883	-0.08791
								1884	-0.07943
								1885	-0.07104
								1886	-0.06585
								1887	-0.05992
								1888	-0.0529
								1889	-0.04619
								1890	-0.04132
								1891	-0.03666
								1892	-0.03407
								1893	-0.03059
								1894	-0.02743
								1895	-0.02679
								1896	-0.02643
								1897	-0.02248
								1898	-0.0183
								1899	-0.01675
								1900	-0.01372
								1901	-0.01088
								1902	-0.01117
								1903	-0.01129
								1904	-0.00893
								1905	-0.00774
								1906	-0.0065
								1907	-0.0049
								1908	-0.00704
								1909	-0.01135
								1910	-0.01384
								1911	-0.01379
								1912	-0.0103
								1913	-0.00411
								1914	0.00162
								1915	0.00279
								1916	68.8514
								1917	-0.00477
								1918	-0.0086
								1919	-0.00774
								1920	-0.004
								1921	-0.00221
								1922	0.00103
								1923	0.00319
								1924	-31.2873
								1925	-0.00307
								1926	-0.00411
								1927	-0.0049
								1928	-0.00543
								1929	-0.00264
								1930	-0.0018
								1931	-0.00129
								1932	-0.00274
								1933	-0.00639
								1934	-0.00987
								1935	-0.00939
								1936	-0.00815
								1937	-0.00571
								1938	-0.00182
								1939	25.0699
								1940	-2.31011
								1941	10.9043
								1942	-0.00108
								1943	-0.00184
								1944	-55.6888
								1945	0.00199
								1946	0.00326
								1947	0.0037
								1948	0.00335
								1949	0.00277
								1950	0.00184
								1951	21.2535
								1952	-24.2345
								1953	-0.00233
								1954	-0.00396
								1955	-0.00325
								1956	-0.00269
								1957	-0.00412
								1958	-0.00444
								1959	-0.00504
								1960	-0.00537
								1961	-0.00338
								1962	-21.2657
								1963	0.00157
								1964	0.00334
								1965	71.6793
								1966	-0.00184
								1967	-0.00314
								1968	-0.0028
								1969	-0.00276
								1970	-0.00154
								1971	0.00167
								1972	0.00288
								1973	0.00572
								1974	0.0062
								1975	0.00634
								1976	0.0032
								1977	0.00165
								1978	-4.4753
								1979	-0.00118
								1980	-0.00304
								1981	-0.00248
								1982	0.00169
								1983	0.00255
								1984	58.9299
								1985	0.00139
								1986	0.00258
								1987	-0.00111
								1988	-0.0016
								1989	-45.7274
								1990	9.56764
								1991	-0.00131
								1992	0.00132
								1993	0.00468
								1994	0.0079
								1995	0.00925
								1996	0.00873
								1997	0.00428
								1998	-62.6899
								1999	-0.00436
								2000	-0.0063
								2001	-0.00307
								2002	-55.7603
								2003	-54.6509
[truncated: 1,659 more rows]

## Sheet: ITC Fig 2C
DH	INJV	Xt	Mt	XMt	NDH			time	cp
-0.32871	0.4	0	0.04	0.00991	--			5	75.4192
-636951	2	39.5647	0.03992	0.05976	-1592376574			6	9.01146
-631249	2	0.00236	0.03953	0.1101	-157812219			7	0.00109
-620622	2	0.00431	0.03914	0.16093	-1551554532			8	1.9196
-624861	2	0.00624	0.03875	0.21224	-1562152562			9	21.7882
-585687	2	0.00814	0.03837	0.26405	-1464216867			10	-97.6195
-560556	2	0.01003	0.03799	0.31635	-1401390698			11	-0.00198
-528137	2	0.0119	0.03762	0.36914	-1320343374			12	-0.00299
-426351	2	0.01375	0.03725	0.42242	-1065878294			13	-0.00228
-319463	2	0.01558	0.03688	0.47619	-798656716			14	-91.2511
-184397	2	0.01739	0.03652	0.53045	-460992611			15	0.00158
-0.81114	2	0.01918	0.03615	0.5852	-202784818			16	0.00374
-0.23089	2	0.02095	0.0358	0.64044	-57722933			17	0.00308
0.06736	2	0.0227	0.03544	0.69617	16839538			18	0.00221
0.16953	2	0.02443	0.03509	0.75239	4238175			19	0.00122
0.21458	2	0.02614	0.03475	0.8091	53645699			20	3.30007
0.36326	2	0.02783	0.0344	0.8663	90815783			21	7.89091
0.25144	2	0.02951	0.03406	0.92399	62859095			22	0.00101
0.36872	2	0.03116	0.03372	0.98217	92178806			23	0.00197
0.37191	2	0.03279	0.03339	104084	92978503			24	0.00382
	--	0.03441	0.03306	--				25	0.00378
								26	0.00114
								27	7.1434
								28	25.0188
								29	-0.00173
								30	-0.00244
								31	-0.00108
								32	64.2215
								33	0.00101
								34	54.3229
								35	3.87357
								36	-1.62541
								37	-83.1693
								38	-64.7132
								39	51.7429
								40	0.00161
								41	62.6551
								42	24.1112
								43	-0.00162
								44	-0.00268
								45	-0.00319
								46	-0.00209
								47	-0.00202
								48	-22.8735
								49	68.4356
								50	73.7446
								51	-20.9975
								52	-0.00175
								53	-0.0015
								54	-0.00106
								55	-15.4743
								56	0.00128
								57	0.00278
								58	0.00105
								59	-0.00108
								60	-0.00229
								61	-0.00166
								62	0.00249
								63	0.00247
								64	59.6069
								65	-0.00298
								66	-0.0105
								67	-0.02034
								68	-0.02334
								69	-0.02475
								70	-0.02464
								71	-0.02107
								72	-0.0183
								73	-0.01467
								74	-0.01136
								75	-0.00919
								76	-0.00792
								77	-0.00715
								78	-0.00797
								79	-0.008
								80	-0.00664
								81	-0.0045
								82	-0.00245
								83	-0.00178
								84	-0.0018
								85	-0.00226
								86	-0.00355
								87	-0.00439
								88	-0.00401
								89	-0.00302
								90	-0.00315
								91	-0.00223
								92	-0.00176
								93	-0.00246
								94	-0.00358
								95	-0.00281
								96	-0.00262
								97	-0.00254
								98	-0.00193
								99	37.5027
								100	0.00112
								101	0.00303
								102	0.0068
								103	0.00722
								104	0.00451
								105	0.00236
								106	-0.00164
								107	-0.00797
								108	-0.00916
								109	-0.00865
								110	-0.00665
								111	-0.00458
								112	-0.00221
								113	-0.00228
								114	-0.00246
								115	-0.00455
								116	-0.00608
								117	-0.00584
								118	-0.0052
								119	-0.00458
								120	-0.00313
								121	-0.00237
								122	-0.00327
								123	-0.00346
								124	-0.00213
								125	-0.00139
								126	-27.0911
								127	89.5585
								128	0.00114
								129	21.1894
								130	0.00111
								131	32.8203
								132	2.13575
								133	99.4512
								134	0.00175
								135	-11.1115
								136	-32.1983
								137	-42.2852
								138	-0.00244
								139	-0.00399
								140	-0.00431
								141	-0.00385
								142	-0.0042
								143	-0.00289
								144	-0.00119
								145	2.82332
								146	75.3184
								147	0.00244
								148	0.00454
								149	0.00434
								150	0.004
								151	0.00213
								152	59.3926
								153	-0.00262
								154	-0.00324
								155	-0.00343
								156	-0.00175
								157	-96.1287
								158	-19.2807
								159	-79.5813
								160	-0.00228
								161	-0.00422
								162	-0.00404
								163	-0.00325
								164	-0.00245
								165	-76.3872
								166	86.9611
								167	82.3094
								168	46.6578
								169	11.0061
								170	35.3545
								171	58.7028
								172	0.00115
								173	0.00315
								174	0.00413
								175	0.00434
								176	0.00508
								177	0.00401
								178	0.00214
								179	0.00213
								180	0.00242
								181	0.00146
								182	0.00187
								183	75.2358
								184	99.0384
								185	17.8409
								186	11.6434
								187	-2.6554
								188	94.2024
								189	-7.30215
								190	-0.00119
								191	-0.00259
								192	-0.00337
								193	-0.00293
								194	-0.00234
								195	-0.00153
								196	-80.0145
								197	53.1418
								198	-35.7019
								199	-0.00106
								200	-0.00156
								201	-0.00167
								202	-0.00202
								203	-0.00211
								204	-0.00174
								205	-79.2426
								206	-36.4181
								207	-49.5936
								208	-25.7691
								209	-13.9446
								210	33.8798
								211	85.6174
								212	0.00145
								213	0.00143
								214	23.2036
								215	-0.00116
								216	-0.0022
								217	-0.00321
								218	-0.00367
								219	-0.00163
								220	-5.04592
								221	0.00261
								222	0.00371
								223	0.00403
								224	0.00223
								225	0.00131
								226	-92.3962
								227	-0.00255
								228	-0.00225
								229	-99.1781
								230	-64.1054
								231	-42.0327
								232	7.03999
								233	-46.8873
								234	20.1145
								235	0.0014
								236	0.00252
								237	0.0034
								238	0.0038
								239	0.00253
								240	-68.4219
								241	-0.00294
								242	-0.00577
								243	-0.02569
								244	-0.07328
								245	-0.15393
								246	-0.2669
								247	-0.39435
								248	-0.49974
								249	-0.56094
								250	-0.56749
								251	-0.52714
								252	-0.455
								253	-0.37705
								254	-0.3095
								255	-0.25682
								256	-0.21332
								257	-0.18189
								258	-0.15883
								259	-0.14092
								260	-0.12443
								261	-0.113
								262	-0.10419
								263	-0.09432
								264	-0.08453
								265	-0.07777
								266	-0.07022
								267	-0.06109
								268	-0.05248
								269	-0.04542
								270	-0.0392
								271	-0.03339
								272	-0.02958
								273	-0.02774
								274	-0.02631
								275	-0.02356
								276	-0.02134
								277	-0.01941
								278	-0.01803
								279	-0.01512
								280	-0.01344
								281	-0.01167
								282	-0.01038
								283	-0.00906
								284	-0.00852
								285	-0.00818
								286	-0.00866
								287	-0.00867
								288	-0.00843
								289	-0.00821
								290	-0.00746
								291	-0.00571
								292	-0.00467
								293	-0.00381
								294	-0.00408
								295	-0.0023
								296	-0.00196
								297	-0.00158
								298	-47.7296
								299	0.0027
								300	0.00301
								301	0.00302
								302	0.00262
								303	0.00129
								304	-0.00139
								305	-0.00264
								306	-0.00403
								307	-0.00369
								308	-0.00204
								309	41.9255
								310	0.00203
								311	0.00319
								312	0.00317
								313	0.00229
								314	0.00204
								315	0.00161
								316	82.8334
								317	21.5432
								318	4.6308
								319	36.1048
								320	-78.0983
								321	-0.00103
								322	69.4954
								323	45.2922
								324	21.0891
								325	73.8868
								326	86.7549
								327	-75.3771
								328	90.4909
								329	0.00126
								330	0.00147
								331	0.0018
								332	0.00171
								333	64.8473
								334	-1.24329
								335	-3.33388
								336	49.5755
								337	19.4849
								338	-0.00194
								339	-0.00387
								340	-0.00458
								341	-0.00495
								342	-0.00399
								343	-0.00282
								344	-0.00193
								345	-0.00185
								346	-0.00101
								347	52.6217
								348	89.5415
								349	52.4833
								350	-14.5749
								351	0.00164
								352	0.00255
								353	0.00225
								354	0.00348
								355	0.00483
								356	0.00216
								357	-0.00105
								358	-0.00112
								359	-0.00241
								360	-0.00348
								361	-0.00219
								362	-0.0019
								363	-0.00198
								364	43.0896
								365	0.00178
								366	0.00168
								367	0.0021
								368	0.00251
								369	0.00229
								370	0.00226
								371	52.4408
								372	-65.4486
								373	-0.00102
								374	-0.0014
								375	-0.00167
								376	-54.0062
								377	85.1044
								378	0.00296
								379	0.00202
								380	0.0019
								381	0.00148
								382	0.0022
								383	85.0138
								384	0.00148
								385	0.00139
								386	99.5043
								387	-0.314851
								388	-0.00146
								389	-0.00213
								390	-0.00135
								391	28.4085
								392	0.00216
								393	0.0059
								394	0.00865
								395	0.0086
								396	0.00778
								397	0.00628
								398	0.00279
								399	-0.00116
								400	-0.00421
								401	-0.00554
								402	-0.00666
								403	-0.00602
								404	-0.00495
								405	-0.0041
								406	-0.00265
								407	-0.00186
								408	-0.00185
								409	-0.00139
								410	-38.8986
								411	-0.00171
								412	-0.0015
								413	-0.0023
								414	-0.00408
								415	-0.00502
								416	-0.00451
								417	-0.00502
								418	-0.00241
								419	-66.7296
								420	-17.3756
								421	71.9784
								422	-0.00156
								423	-0.02014
								424	-0.06382
								425	-0.14244
								426	-0.25455
								427	-0.38266
								428	-0.49151
								429	-0.55713
								430	-0.56737
								431	-0.52664
								432	-0.45399
								433	-0.37661
								434	-0.3094
								435	-0.25668
								436	-0.21768
								437	-0.18814
								438	-0.16548
								439	-0.14756
								440	-0.13159
								441	-0.1174
								442	-0.10557
								443	-0.09472
								444	-0.08383
								445	-0.07379
								446	-0.06468
								447	-0.05686
								448	-0.05094
								449	-0.04528
								450	-0.04154
								451	-0.03827
								452	-0.03317
								453	-0.02701
								454	-0.02203
								455	-0.01846
								456	-0.01589
								457	-0.01407
								458	-0.013
								459	-0.01315
								460	-0.01366
								461	-0.01517
								462	-0.01668
								463	-0.016
								464	-0.01288
								465	-0.00974
								466	-0.00697
								467	-0.00452
								468	-0.00313
								469	-0.00274
								470	-7.9549
								471	9.6779
								472	0.00196
								473	0.0032
								474	0.00581
								475	0.00672
								476	0.00702
								477	0.00649
								478	0.00426
								479	-2.9556
								480	-0.00415
								481	-0.00697
								482	-0.00918
								483	-0.00989
								484	-0.00896
								485	-0.00587
								486	-0.0024
								487	0.00169
								488	0.00358
								489	0.00337
								490	0.00104
								491	-0.0012
								492	-0.00276
								493	-0.00208
								494	-0.00109
								495	51.0435
								496	63.5758
								497	-55.8919
								498	-0.00169
								499	-0.00276
								500	-0.00401
								501	-0.00314
								502	-0.00159
								503	-92.2683
								504	98.4185
								505	0.00145
								506	99.7921
								507	24.4789
								508	-0.00242
								509	-0.00447
								510	-0.00388
								511	-0.00363
								512	-0.00232
								513	31.6465
								514	0.00182
								515	0.00306
								516	0.0045
								517	0.0047
								518	0.00424
								519	0.00372
								520	0.00223
								521	0.00175
								522	81.4434
								523	-9.39333
								524	-0.00112
								525	-0.00136
								526	-0.0016
								527	-64.5287
								528	0.00165
								529	0.00257
								530	0.00285
								531	0.00127
								532	21.2402
								533	-37.9745
								534	-0.00151
								535	-0.00107
								536	41.3813
								537	35.1665
								538	-48.0482
								539	69.9478
								540	0.00116
								541	0.00127
								542	0.00135
								543	0.00188
								544	0.00266
								545	0.00394
								546	0.00475
								547	0.00546
								548	0.00342
								549	-38.2859
								550	-0.00253
								551	-0.00377
								552	-0.00403
								553	-59.8132
								554	0.00304
								555	0.0041
								556	0.00386
								557	0.00339
								558	0.00145
								559	-50.5197
								560	-0.00172
								561	-88.3854
								562	-25.7358
								563	-28.0694
								564	0.00153
								565	0.00151
								566	-57.0701
								567	-0.00206
								568	-0.00251
								569	-0.00333
								570	-0.00328
								571	-78.7536
								572	0.00109
								573	0.00177
								574	0.00127
								575	19.8839
								576	-0.00222
								577	-0.00353
								578	-0.00385
								579	-0.00311
								580	-0.00308
								581	-0.00164
								582	-55.9949
								583	-92.4239
								584	-0.00228
								585	-0.00196
								586	-0.00225
								587	-0.00236
								588	-0.00104
								589	0.00168
								590	0.00237
								591	0.00245
								592	0.00171
								593	-75.0277
								594	-0.00171
								595	-84.3938
								596	-62.0769
								597	-54.7599
								598	0.00125
								599	-1.2126
								600	-0.00147
								601	-77.7086
								602	-0.0028
								603	-0.01873
								604	-0.05587
								605	-0.1243
								606	-0.22448
								607	-0.34272
								608	-0.44996
								609	-0.52148
								610	-0.54291
								611	-0.51755
								612	-0.45741
								613	-0.38456
								614	-0.31741
								615	-0.26286
								616	-0.22075
								617	-0.18859
								618	-0.16565
								619	-0.14708
								620	-0.13374
								621	-0.12168
								622	-0.11172
								623	-0.10164
								624	-0.09321
								625	-0.08369
								626	-0.07477
								627	-0.06667
								628	-0.05633
								629	-0.04725
								630	-0.04004
								631	-0.03547
								632	-0.03052
								633	-0.02899
								634	-0.02786
								635	-0.02661
								636	-0.02377
								637	-0.02034
								638	-0.01607
								639	-0.01365
								640	-0.0109
								641	-0.0095
								642	-0.00871
								643	-0.01007
								644	-0.0096
								645	-0.01043
								646	-0.00777
								647	-0.00615
								648	-0.0029
								649	-1.1604
								650	0.00351
								651	0.0027
								652	-77.8877
								653	-0.00422
								654	-0.00611
								655	-0.00815
								656	-0.00823
								657	-0.00541
								658	-0.00278
								659	-0.00225
								660	-0.00142
								661	-0.00138
								662	-0.00115
								663	-0.00112
								664	0.00142
								665	0.00164
								666	91.5861
								667	-98.9994
								668	-0.00235
								669	-0.00324
								670	-0.00273
								671	0.00106
								672	0.00332
								673	0.0039
								674	0.00303
								675	0.00336
								676	35.1283
								677	-0.00109
								678	-0.00265
								679	-0.00283
								680	-0.0028
								681	-0.5246
								682	0.0015
								683	0.00377
								684	0.00351
								685	0.00253
								686	3.5818
								687	63.0547
								688	94.2914
								689	0.00182
								690	0.00159
								691	71.9869
								692	-12.8234
								693	-0.00106
								694	-0.00231
								695	-0.00213
								696	-0.00155
								697	-0.00251
								698	-0.0026
								699	-50.5314
								700	-3.4394
								701	-72.2567
								702	-0.00218
								703	-0.00396
								704	-0.00521
								705	-0.00333
								706	-0.00198
								707	5.4554
								708	0.00346
								709	0.00447
								710	0.00436
								711	0.00432
								712	0.00333
								713	0.00199
								714	-17.5573
								715	-0.00254
								716	-0.0032
								717	-0.0033
								718	-0.00191
								719	-87.7625
								720	-34.6035
								721	70.5554
								722	0.00358
								723	0.00393
								724	0.00335
								725	0.00438
								726	0.00396
								727	0.00246
								728	0.00164
								729	0.00191
								730	0.0016
								731	0.00171
								732	-14.7997
								733	-0.00156
								734	-0.00269
								735	-0.00377
								736	-0.00421
								737	-0.00149
								738	74.9578
								739	0.00145
								740	79.5811
								741	-51.1072
								742	-0.00188
								743	-0.00263
								744	-0.00118
								745	8.15133
								746	0.00148
								747	49.7989
								748	-68.8774
								749	-97.5536
								750	-0.00181
								751	-0.00165
								752	1.42303
								753	0.00161
								754	0.00101
								755	0.00126
								756	93.7771
								757	-0.00105
								758	-0.00181
								759	-0.00269
								760	-0.00222
								761	-99.4866
								762	-3.7123
								763	-71.7594
								764	-33.3958
								765	-7.03217
								766	-51.6686
								767	-70.2982
								768	-56.8801
								769	79.5379
								770	0.00129
								771	0.00116
								772	0.00288
								773	0.00342
								774	0.00284
								775	0.0016
								776	9.58337
								777	-6.91943
								778	-1.42222
								779	-2.1925
								780	-64.4278
								781	-36.9306
								782	-0.00126
								783	-0.01244
								784	-0.04367
								785	-0.10246
								786	-0.19175
								787	-0.30494
								788	-0.41308
								789	-0.49015
								790	-0.52354
								791	-0.5101
								792	-0.45899
								793	-0.39104
								794	-0.32615
								795	-0.2724
								796	-0.23019
								797	-0.19876
								798	-0.17666
								799	-0.1582
								800	-0.1413
								801	-0.12676
								802	-0.11313
								803	-0.0992
								804	-0.08819
								805	-0.08007
								806	-0.07287
								807	-0.06761
								808	-0.06237
								809	-0.05514
								810	-0.04928
								811	-0.04452
								812	-0.03954
								813	-0.03575
								814	-0.03381
								815	-0.03014
								816	-0.02663
								817	-0.02257
								818	-0.01959
								819	-0.01921
								820	-0.01804
								821	-0.01603
								822	-0.01632
								823	-0.01581
								824	-0.01327
								825	-0.01183
								826	-0.0099
								827	-0.00725
								828	-0.00471
								829	-33.1475
								830	0.00221
								831	0.00254
								832	0.0013
								833	28.1708
								834	-0.00326
								835	-0.00563
								836	-0.0077
								837	-0.00842
								838	-0.00882
								839	-0.00845
								840	-0.00645
								841	-0.00354
								842	-0.00156
								843	-0.00172
								844	-0.00267
								845	-0.00367
								846	-0.00579
								847	-0.00701
								848	-0.00632
								849	-0.00557
								850	-0.0058
								851	-0.00561
								852	-0.00375
								853	-0.0035
								854	-0.00292
								855	-0.00173
								856	-0.00131
								857	-0.00122
								858	22.1522
								859	-11.0137
								860	36.8193
								861	35.6524
								862	-0.45146
								863	-0.00178
								864	-69.8486
								865	-71.0155
								866	-58.1812
								867	-65.3328
								868	67.5157
								869	0.00116
								870	43.2126
								871	7.5061
								872	43.9095
								873	-17.2421
								874	-0.00194
								875	-0.0028
								876	-0.00372
								877	-0.00348
								878	-0.00307
								879	-94.9221
								880	50.9683
								881	84.8587
								882	-93.1681
								883	-0.00336
								884	-0.00485
								885	-0.00379
								886	-0.00151
								887	0.0013
								888	0.00384
								889	0.00435
								890	0.00238
								891	0.0012
								892	95.3454
								893	93.5287
								894	5.2712
								895	0.00247
								896	0.00266
								897	0.00261
								898	0.00231
								899	0.00179
								900	-0.00121
								901	-0.00251
								902	-0.00327
								903	-0.0029
								904	-0.00175
								905	-73.6205
								906	-5.2845
								907	-0.0069386
								908	-0.293806
								909	52.4818
								910	99.2574
								911	77.0329
								912	-8.2048
								913	-0.00183
								914	-0.00207
								915	-30.5536
								916	0.00358
								917	0.00616
								918	0.0073
								919	0.0068
								920	0.00355
								921	-56.7909
								922	-0.00256
								923	-0.00333
								924	-0.00331
								925	-0.00106
								926	-7.3756
								927	-8.7089
								928	-56.0251
								929	-78.9612
								930	-0.00144
								931	-0.00131
								932	68.2307
								933	0.00112
								934	0.00185
								935	0.00176
								936	0.0024
								937	90.7737
								938	0.00133
								939	97.8754
								940	0.00121
								941	70.9771
								942	4.4528
								943	-0.00163
								944	-0.00403
								945	-0.00586
								946	-0.00599
								947	-0.00421
								948	-0.00131
								949	0.00236
								950	0.00492
								951	0.00633
								952	0.00498
								953	0.0041
								954	0.00259
								955	91.9692
								956	-0.00124
								957	-0.00154
								958	-0.0028
								959	-0.00461
								960	-0.0056
								961	-0.00457
								962	-0.00428
								963	-0.01336
								964	-0.03491
								965	-0.08049
								966	-0.15812
								967	-0.25728
								968	-0.35495
								969	-0.43252
								970	-0.47401
								971	-0.47232
								972	-0.43759
								973	-0.38287
								974	-0.32696
								975	-0.27712
								976	-0.23678
								977	-0.20295
								978	-0.17873
								979	-0.15937
								980	-0.14444
								981	-0.13053
								982	-0.11928
								983	-0.10816
								984	-0.09735
								985	-0.08641
								986	-0.07665
								987	-0.06681
								988	-0.05845
								989	-0.0522
								990	-0.04744
								991	-0.04164
								992	-0.0381
								993	-0.03514
								994	-0.0311
								995	-0.02642
								996	-0.02404
								997	-0.02098
								998	-0.01816
								999	-0.01678
								1000	-0.01363
								1001	-0.0112
								1002	-0.01028
								1003	-0.00975
								1004	-0.00949
								1005	-0.01093
								1006	-0.01007
								1007	-0.00975
								1008	-0.00768
								1009	-0.00376
								1010	-82.4161
								1011	12.0164
								1012	0.00102
								1013	18.5524
								1014	-0.00189
								1015	-0.00383
								1016	-0.00324
								1017	-0.00211
								1018	-0.00155
								1019	-0.00183
								1020	-0.00175
								1021	-0.00195
								1022	-73.7202
								1023	71.5376
								1024	78.7954
								1025	0.00138
								1026	0.00121
								1027	25.0892
								1028	0.00105
								1029	0.00373
								1030	0.00419
								1031	0.00366
								1032	0.00258
								1033	86.5068
								1034	27.4449
								1035	0.00131
								1036	0.00275
								1037	0.00518
								1038	0.00828
								1039	0.01009
								1040	0.01165
								1041	0.01082
								1042	0.00729
								1043	0.00301
								1044	-44.0798
								1045	-0.00246
								1046	-0.00123
								1047	23.2693
								1048	5.1719
								1049	0.0025
								1050	0.00285
								1051	35.0752
								1052	-0.00104
								1053	-34.0189
								1054	-0.00244
								1055	-0.00467
								1056	-0.00451
								1057	-0.00404
								1058	-0.00344
								1059	-0.00312
								1060	-0.00265
								1061	-0.00215
								1062	-0.00131
								1063	-0.00294
								1064	-0.00359
								1065	-0.00352
								1066	-0.00482
								1067	-0.00686
								1068	-0.00602
								1069	-0.00604
								1070	-0.00592
								1071	-0.00427
								1072	-0.00185
								1073	-0.00198
								1074	1.5708
								1075	-1.27943
								1076	53.7331
								1077	62.7456
								1078	0.00156
								1079	17.7707
								1080	-56.7243
								1081	-0.0028
								1082	-0.00325
								1083	-0.00314
								1084	-0.00338
								1085	-0.00282
								1086	-0.00211
								1087	-0.00191
								1088	-0.0032
								1089	-0.00375
								1090	-0.0042
								1091	-0.00299
								1092	-0.00358
								1093	-0.00258
								1094	-83.7384
								1095	11.6203
								1096	68.6906
								1097	0.00244
								1098	0.00266
								1099	0.00139
								1100	98.9718
								1101	67.0421
								1102	5.11241
								1103	-0.00106
								1104	-49.7025
								1105	-0.51351
								1106	-37.5677
								1107	-0.00101
								1108	87.5671
								1109	0.00165
								1110	0.0019
								1111	0.00258
								1112	0.00381
								1113	0.00328
								1114	0.00306
								1115	0.00451
								1116	0.00413
								1117	0.00202
								1118	17.5168
								1119	23.2842
								1120	-26.9485
								1121	-94.1811
								1122	71.5863
								1123	0.00261
								1124	0.00237
								1125	24.8713
								1126	-0.00182
								1127	-0.00332
								1128	-0.004
								1129	-0.00388
								1130	-0.00314
								1131	-98.8693
								1132	36.5073
								1133	91.7196
								1134	94.7096
								1135	0.0019
								1136	23.6897
								1137	41.6798
								1138	0.00137
								1139	0.00215
								1140	0.00296
								1141	0.00513
								1142	0.00565
								1143	20.5913
								1144	-0.0132
								1145	-0.0489
								1146	-0.10851
								1147	-0.19133
								1148	-0.28148
								1149	-0.36083
								1150	-0.40818
								1151	-0.42096
								1152	-0.40085
								1153	-0.36008
								1154	-0.31451
								1155	-0.27317
								1156	-0.23781
								1157	-0.20932
								1158	-0.18588
								1159	-0.16775
								1160	-0.1535
								1161	-0.14035
								1162	-0.12855
								1163	-0.11835
								1164	-0.10833
								1165	-0.09902
								1166	-0.09058
								1167	-0.08188
								1168	-0.07377
								1169	-0.06415
								1170	-0.0546
								1171	-0.0466
								1172	-0.04061
								1173	-0.0349
								1174	-0.0318
								1175	-0.03072
								1176	-0.03024
								1177	-0.027
								1178	-0.02489
								1179	-0.02473
								1180	-0.02258
								1181	-0.01979
								1182	-0.01916
								1183	-0.01819
								1184	-0.01503
								1185	-0.01123
								1186	-0.00911
								1187	-0.0071
								1188	-0.00573
								1189	-0.00531
								1190	-0.00703
								1191	-0.00726
								1192	-0.00906
								1193	-0.00982
								1194	-0.01104
								1195	-0.0089
								1196	-0.00705
								1197	-0.00531
								1198	-0.00416
								1199	-0.00207
								1200	-0.00253
								1201	-0.00368
								1202	-0.00445
								1203	-0.0037
								1204	-0.00216
								1205	-0.00192
								1206	-67.8259
								1207	0.00155
								1208	0.00134
								1209	-57.1182
								1210	-40.0903
								1211	-0.00119
								1212	-0.00395
								1213	-0.0057
								1214	-0.00592
								1215	-0.00591
								1216	-0.00414
								1217	-0.00103
								1218	62.8216
								1219	75.6569
								1220	-84.5079
								1221	-0.00342
								1222	-0.00498
								1223	-0.00509
								1224	-0.00424
								1225	-0.00269
								1226	-0.00113
								1227	-28.9652
								1228	34.7687
								1229	0.00152
								1230	0.00162
								1231	0.00213
								1232	0.00283
								1233	0.00429
								1234	0.00326
								1235	0.00235
								1236	0.0014
								1237	94.5711
								1238	-0.00173
								1239	-56.8878
								1240	0.00216
								1241	0.0047
								1242	0.00505
								1243	0.00718
								1244	0.0071
								1245	0.0058
								1246	0.00342
								1247	0.00199
								1248	0.00166
								1249	38.5148
								1250	-0.00123
								1251	-0.00114
								1252	-91.2721
								1253	-0.00137
								1254	-0.00147
								1255	-0.00113
								1256	-0.00211
								1257	-0.00314
								1258	-0.00355
								1259	-0.00346
								1260	-0.00216
								1261	-0.00114
								1262	97.3688
								1263	0.00133
								1264	0.0015
								1265	0.00142
								1266	0.00168
								1267	0.00102
								1268	0.00293
								1269	0.00425
								1270	0.00401
								1271	0.00187
								1272	58.7552
								1273	-0.002
								1274	-0.00388
								1275	-0.00498
								1276	-0.00343
								1277	-0.00275
								1278	-0.00137
								1279	35.9231
								1280	0.00256
								1281	0.00375
								1282	0.00414
								1283	0.00239
								1284	0.00127
								1285	-0.00215
								1286	-0.00421
								1287	-0.00403
								1288	-0.0033
								1289	-0.00364
								1290	-0.00337
								1291	-0.00368
								1292	-0.00321
								1293	-0.00271
								1294	-0.00236
								1295	-0.00159
								1296	31.1624
								1297	88.8795
								1298	70.5967
								1299	70.3138
								1300	0.00203
								1301	0.00194
								1302	87.7902
								1303	0.00133
								1304	0.00196
								1305	0.00268
								1306	0.00262
								1307	0.00333
								1308	0.00321
								1309	0.00376
								1310	0.00246
								1311	0.00244
								1312	0.00155
								1313	-12.1793
								1314	-0.00187
								1315	-0.00278
								1316	-0.00306
								1317	-0.00146
								1318	0.00101
								1319	0.00153
								1320	0.00121
								1321	61.0072
								1322	89.3465
								1323	-0.00245
								1324	-0.01507
								1325	-0.04401
								1326	-0.09273
								1327	-0.15867
								1328	-0.22872
								1329	-0.28912
								1330	-0.32824
								1331	-0.34171
								1332	-0.33227
								1333	-0.30758
								1334	-0.27681
								1335	-0.24527
								1336	-0.21637
								1337	-0.19418
								1338	-0.17626
								1339	-0.16102
								1340	-0.14964
								1341	-0.14009
								1342	-0.12992
								1343	-0.11984
								1344	-0.10999
								1345	-0.09917
								1346	-0.09011
								1347	-0.08163
								1348	-0.07396
								1349	-0.06837
								1350	-0.06483
								1351	-0.06005
								1352	-0.05584
								1353	-0.05305
								1354	-0.04899
								1355	-0.04289
								1356	-0.03702
								1357	-0.03247
								1358	-0.02999
								1359	-0.02788
								1360	-0.02631
								1361	-0.02653
								1362	-0.02599
								1363	-0.02131
								1364	-0.01885
								1365	-0.01857
								1366	-0.01779
								1367	-0.01649
								1368	-0.01719
								1369	-0.01531
								1370	-0.01327
								1371	-0.01187
								1372	-0.01106
								1373	-0.00894
								1374	-0.00909
								1375	-0.00789
								1376	-0.00691
								1377	-0.00719
								1378	-0.00641
								1379	-0.00353
								1380	-0.00186
								1381	-0.00101
								1382	-32.4578
								1383	-0.00334
								1384	-0.00722
								1385	-0.01097
								1386	-0.01167
								1387	-0.01024
								1388	-0.00751
								1389	-0.00511
								1390	-0.00314
								1391	-0.00126
								1392	85.1385
								1393	95.5287
								1394	57.9188
								1395	0.00117
								1396	0.00134
								1397	28.0894
								1398	-85.5204
								1399	-0.0015
								1400	-0.00254
								1401	-0.00389
								1402	-0.0043
								1403	-0.00394
								1404	-0.00361
								1405	-0.00122
								1406	45.9419
								1407	0.00117
								1408	0.00284
								1409	0.0027
								1410	0.00173
								1411	9.8786
								1412	77.5919
								1413	62.3977
								1414	0.00162
								1415	0.0018
								1416	92.1745
								1417	-39.7849
								1418	-89.7444
								1419	-94.7039
								1420	-2.66334
								1421	0.00158
								1422	0.00212
								1423	65.6679
								1424	-65.0618
								1425	-0.00267
								1426	-0.00514
								1427	-0.00585
								1428	-0.00315
								1429	-30.7105
								1430	0.0012
								1431	0.00241
								1432	0.00297
								1433	0.00133
								1434	49.6723
								1435	66.1828
								1436	0.00161
								1437	0.00298
								1438	0.00362
								1439	0.00282
								1440	0.00204
								1441	0.00137
								1442	0.00162
								1443	0.00197
								1444	0.00426
								1445	0.0056
								1446	0.00584
								1447	0.00464
								1448	0.00166
								1449	-0.00149
								1450	-0.00356
								1451	-0.00339
								1452	-0.00355
								1453	-0.00122
								1454	0.00102
								1455	0.00281
								1456	0.00184
								1457	0.00116
								1458	0.00172
								1459	88.7436
								1460	-14.1618
								1461	-75.0644
								1462	0.00111
								1463	64.1318
								1464	-0.00135
								1465	-0.00194
								1466	0.00156
								1467	0.0022
								1468	0.00277
								1469	0.00344
								1470	0.00329
								1471	20.5302
								1472	-0.00327
								1473	-0.00474
								1474	-0.00429
								1475	-0.00257
								1476	-0.00125
								1477	-24.0069
								1478	13.7167
								1479	-93.5598
								1480	-0.0038
								1481	-0.00664
								1482	-0.00773
								1483	-0.00504
								1484	-0.00305
								1485	-0.0019
								1486	-8.48328
								1487	0.00234
								1488	45.2966
								1489	15.6865
								1490	0.00152
								1491	0.0022
								1492	18.3892
								1493	-0.00103
								1494	-0.00122
								1495	-0.00161
								1496	-0.0022
								1497	-85.3993
								1498	3.4643
								1499	64.4296
								1500	0.00144
								1501	0.00287
								1502	0.00395
								1503	80.1876
								1504	-0.01011
								1505	-0.03388
								1506	-0.07186
								1507	-0.12121
								1508	-0.17124
								1509	-0.21201
								1510	-0.2369
								1511	-0.24523
								1512	-0.23635
								1513	-0.22024
								1514	-0.20276
								1515	-0.185
								1516	-0.16857
								1517	-0.15432
								1518	-0.14303
								1519	-0.13226
								1520	-0.12457
								1521	-0.11647
								1522	-0.11008
								1523	-0.10356
								1524	-0.09793
								1525	-0.09145
								1526	-0.08596
								1527	-0.08141
								1528	-0.07512
								1529	-0.06983
								1530	-0.06482
								1531	-0.05944
								1532	-0.05461
								1533	-0.05089
								1534	-0.04706
								1535	-0.04245
								1536	-0.03758
								1537	-0.03309
								1538	-0.02935
								1539	-0.02582
								1540	-0.0245
								1541	-0.02359
								1542	-0.02266
								1543	-0.02122
								1544	-0.01899
								1545	-0.01707
								1546	-0.0162
								1547	-0.01519
								1548	-0.01317
								1549	-0.01346
								1550	-0.01325
								1551	-0.01225
								1552	-0.01039
								1553	-0.01139
								1554	-0.00922
								1555	-0.00776
								1556	-0.00698
								1557	-0.00716
								1558	-0.00596
								1559	-0.00559
								1560	-0.0069
								1561	-0.00774
								1562	-0.00911
								1563	-0.00923
								1564	-0.00947
								1565	-0.00645
								1566	-0.00386
								1567	-0.00129
								1568	-8.0401
								1569	70.3512
								1570	10.1033
								1571	-64.1445
								1572	-0.00133
								1573	-84.6402
								1574	-0.00146
								1575	-0.00159
								1576	-96.8436
								1577	14.6094
								1578	0.00132
								1579	0.00187
								1580	0.00332
								1581	0.00226
								1582	0.00208
								1583	41.0575
								1584	-0.00145
								1585	-0.00258
								1586	-0.00172
								1587	-0.00287
								1588	-0.00355
								1589	-0.00358
								1590	-0.00472
								1591	-0.0048
								1592	-0.00456
								1593	-0.00312
								1594	-0.00177
								1595	-60.4512
								1596	-57.5594
								1597	-73.6676
								1598	-0.00175
								1599	-0.00206
								1600	-0.00195
								1601	-0.00113
								1602	-41.9742
								1603	4.75406
								1604	-75.5177
								1605	-0.00123
								1606	-0.00214
								1607	-0.00206
								1608	-0.00114
								1609	38.0798
								1610	61.7973
								1611	0.00135
								1612	0.00363
								1613	0.00532
								1614	0.00521
								1615	0.00631
								1616	0.00657
								1617	0.00563
								1618	0.00436
								1619	0.00542
								1620	0.00539
								1621	0.00616
								1622	0.00606
								1623	0.00698
								1624	0.00509
								1625	0.00299
								1626	91.7693
								1627	-0.00144
								1628	-0.00174
								1629	-0.00129
								1630	77.6185
								1631	0.00222
								1632	0.00341
								1633	0.00138
								1634	-11.2051
								1635	-6.9911
								1636	-63.5709
								1637	-0.00137
								1638	6.6174
								1639	0.0038
								1640	0.0035
								1641	0.00183
								1642	0.00113
								1643	-0.00165
								1644	-0.00518
								1645	-0.00657
								1646	-0.00737
								1647	-0.00671
								1648	-0.00584
								1649	-0.00486
								1650	-0.00254
								1651	-35.3562
								1652	-28.1327
								1653	-0.00111
								1654	-0.00212
								1655	-0.00308
								1656	-0.00413
								1657	-0.00333
								1658	-0.00168
								1659	-26.6289
								1660	-0.00106
								1661	-0.00108
								1662	-0.00128
								1663	-26.0662
								1664	59.0744
								1665	93.2151
								1666	5.6354
								1667	0.00128
								1668	38.6042
								1669	12.7293
								1670	77.8544
								1671	23.9795
								1672	-0.00162
								1673	-0.00138
								1674	47.3799
								1675	0.00139
								1676	0.00322
								1677	0.00651
								1678	0.00666
								1679	0.00453
								1680	0.00426
								1681	0.00406
								1682	0.00276
								1683	66.1212
								1684	-0.0073
								1685	-0.02372
								1686	-0.0461
								1687	-0.07442
								1688	-0.10192
								1689	-0.1227
								1690	-0.13584
								1691	-0.14018
								1692	-0.13826
								1693	-0.13322
								1694	-0.12791
								1695	-0.12151
								1696	-0.11457
								1697	-0.10758
								1698	-0.10133
								1699	-0.0944
								1700	-0.0869
								1701	-0.08191
								1702	-0.07691
								1703	-0.07341
								1704	-0.07027
								1705	-0.06814
								1706	-0.06597
								1707	-0.06239
								1708	-0.05803
								1709	-0.05413
								1710	-0.05029
								1711	-0.04698
								1712	-0.04547
								1713	-0.0443
								1714	-0.04197
								1715	-0.03866
								1716	-0.03678
								1717	-0.03384
								1718	-0.03067
								1719	-0.03023
								1720	-0.03053
								1721	-0.02721
								1722	-0.0254
								1723	-0.02419
								1724	-0.02196
								1725	-0.02012
								1726	-0.02014
								1727	-0.01949
								1728	-0.01736
								1729	-0.01628
								1730	-0.01471
								1731	-0.01497
								1732	-0.01631
								1733	-0.0174
								1734	-0.01611
								1735	-0.01667
								1736	-0.01361
								1737	-0.01095
								1738	-0.01012
								1739	-0.00979
								1740	-0.00816
								1741	-0.00861
								1742	-0.00841
								1743	-0.00732
								1744	-0.00725
								1745	-0.00638
								1746	-0.00558
								1747	-0.00539
								1748	-0.00555
								1749	-0.00513
								1750	-0.00521
								1751	-0.00596
								1752	-0.00561
								1753	-0.00509
								1754	-0.00416
								1755	-0.00392
								1756	-0.0049
								1757	-0.00459
								1758	-0.00464
								1759	-0.00389
								1760	-0.00468
								1761	-0.00104
								1762	38.1686
								1763	1.50217
								1764	-0.00186
								1765	-0.0023
								1766	-0.00495
								1767	-0.006
								1768	-0.0052
								1769	-0.00408
								1770	-0.0028
								1771	-0.00239
								1772	-0.00288
								1773	-0.00341
								1774	-0.00321
								1775	-0.00175
								1776	-0.00111
								1777	-65.6958
								1778	-18.1024
								1779	-4.50901
								1780	-35.9156
								1781	89.7905
								1782	94.5195
								1783	98.2484
								1784	86.9774
								1785	-31.2936
								1786	-0.00114
								1787	-0.00139
								1788	-0.00186
								1789	-0.0016
								1790	-6.3334
								1791	-50.4627
								1792	60.4086
								1793	0.00148
								1794	0.00131
								1795	44.0223
								1796	-70.0118
								1797	-92.9812
								1798	-49.9507
								1799	9.07991
								1800	0.00136
								1801	0.00304
								1802	0.00295
								1803	0.00292
								1804	0.0024
								1805	0.00207
								1806	72.7866
								1807	26.9828
								1808	9.5179
								1809	0.00211
								1810	0.00186
								1811	0.00233
								1812	0.00221
								1813	0.00104
								1814	3.8789
								1815	-27.8858
								1816	-51.5607
								1817	-82.2355
								1818	-24.9104
								1819	-48.5418
								1820	-31.1579
								1821	6.22609
								1822	69.6101
								1823	3.9994
								1824	2.2378
								1825	3.76196
								1826	-0.00134
								1827	-0.00208
								1828	-0.00231
								1829	-0.00198
								1830	-0.00115
								1831	32.0011
								1832	-35.6276
								1833	-4.25623
								1834	-0.00119
								1835	-0.00145
								1836	-0.00238
								1837	-58.9966
								1838	-39.6898
								1839	42.6171
								1840	31.9239
								1841	0.00117
								1842	0.00262
								1843	0.00346
								1844	0.00349
								1845	0.0019
								1846	71.2947
								1847	-0.00172
								1848	-0.00237
								1849	-0.00234
								1850	-0.00146
								1851	-0.00116
								1852	-0.00105
								1853	-0.00217
								1854	-0.00259
								1855	-0.00283
								1856	-0.0021
								1857	-0.00176
								1858	-0.00144
								1859	-64.9143
								1860	0.00158
								1861	0.00295
								1862	0.00442
								1863	0.00586
								1864	0.00163
								1865	-0.00688
								1866	-0.01972
								1867	-0.03451
								1868	-0.04994
								1869	-0.06211
								1870	-0.07065
								1871	-0.07345
								1872	-0.0744
								1873	-0.07466
								1874	-0.07155
								1875	-0.06698
								1876	-0.06459
								1877	-0.06084
								1878	-0.05754
								1879	-0.05599
								1880	-0.05466
								1881	-0.05129
								1882	-0.05027
								1883	-0.04754
								1884	-0.04312
								1885	-0.04047
								1886	-0.03807
								1887	-0.03398
								1888	-0.03188
								1889	-0.03188
								1890	-0.03076
								1891	-0.02896
								1892	-0.02774
								1893	-0.02529
								1894	-0.02245
								1895	-0.02124
								1896	-0.02225
								1897	-0.02314
								1898	-0.02354
								1899	-0.02277
								1900	-0.02195
								1901	-0.02023
								1902	-0.01821
								1903	-0.01702
								1904	-0.01689
								1905	-0.0148
								1906	-0.01323
								1907	-0.01277
								1908	-0.01229
								1909	-0.01156
								1910	-0.01135
								1911	-0.01056
								1912	-0.00926
								1913	-0.00737
								1914	-0.00547
								1915	-0.00547
								1916	-0.00532
								1917	-0.005
								1918	-0.00542
								1919	-0.00639
								1920	-0.00639
								1921	-0.00638
								1922	-0.00691
								1923	-0.00706
								1924	-0.00614
								1925	-0.00602
								1926	-0.00574
								1927	-0.00421
								1928	-0.00443
								1929	-0.0057
								1930	-0.00564
								1931	-0.00506
								1932	-0.0056
								1933	-0.00488
								1934	-0.00375
								1935	-0.00342
								1936	-0.00313
								1937	-0.00279
								1938	-0.00347
								1939	-0.0034
								1940	-0.00499
								1941	-0.00523
								1942	-0.00565
								1943	-0.00453
								1944	-0.00398
								1945	-0.0017
								1946	-0.00144
								1947	-85.3575
								1948	-16.5484
								1949	16.2481
								1950	-19.9555
								1951	-10.1591
								1952	-0.00115
								1953	-0.00272
								1954	-0.00388
								1955	-0.00229
								1956	-0.00183
								1957	35.6154
								1958	0.00225
								1959	0.00289
								1960	0.00173
								1961	0.00304
								1962	0.00296
								1963	0.00303
								1964	0.0041
								1965	0.00653
								1966	0.0038
								1967	0.00252
								1968	81.4027
								1969	-0.00121
								1970	-0.00347
								1971	-0.00292
								1972	-0.00314
								1973	-0.00201
								1974	0.00151
								1975	0.00256
								1976	0.00411
								1977	0.00472
								1978	0.00458
								1979	-4.50852
								1980	-0.00137
								1981	-0.00246
								1982	-0.00299
								1983	-0.00368
								1984	-0.00189
								1985	-0.001
								1986	-64.4261
								1987	-59.5029
								1988	45.4204
								1989	0.00135
								1990	0.00127
								1991	61.1901
								1992	76.1134
								1993	-1.96335
								1994	-52.0021
								1995	-90.0038
								1996	0.994578
								1997	56.9929
								1998	0.00169
								1999	0.00101
								2000	0.00158
								2001	0.00101
								2002	-16.9393
								2003	-0.00197
[truncated: 1,659 more rows]

## Sheet: ITC Fig 2D
DH	INJV	Xt	Mt	XMt	NDH			time	cp
-0.54832	0.4	0	0.04	0.00991	--			5	0.00117
-426762	2	39.5647	0.03992	0.05976	-1066905431			6	-0.0024
-411025	2	0.00236	0.03953	0.1101	-1027562876			7	-0.00466
-412949	2	0.00431	0.03914	0.16093	-1032371985			8	-0.00539
-40598	2	0.00624	0.03875	0.21224	-1014950173			9	-0.00699
-396029	2	0.00814	0.03837	0.26405	-990073556			10	-0.00403
-390903	2	0.01003	0.03799	0.31635	-977256336			11	-17.4659
-374819	2	0.0119	0.03762	0.36914	-93704753			12	0.00302
-334871	2	0.01375	0.03725	0.42242	-837176583			13	0.00338
-21164	2	0.01558	0.03688	0.47619	-529099006			14	0.00368
-0.2339	2	0.01739	0.03652	0.53045	-58474058			15	0.00214
0.71355	2	0.01918	0.03615	0.5852	178386836			16	0.00152
11971	2	0.02095	0.0358	0.64044	299274791			17	-9.13663
135972	2	0.0227	0.03544	0.69617	339928882			18	-12.1849
139377	2	0.02443	0.03509	0.75239	348442727			19	-83.2333
13984	2	0.02614	0.03475	0.8091	349600806			20	-0.00338
146046	2	0.02783	0.0344	0.8663	365115817			21	-0.00536
145533	2	0.02951	0.03406	0.92399	363832579			22	-0.00478
149192	2	0.03116	0.03372	0.98217	372979569			23	-0.00378
131375	2	0.03279	0.03339	104084	--			24	-82.4957
	--	0.03441	0.03306	--				25	0.00682
								26	0.01101
								27	0.00865
								28	0.00602
								29	0.00578
								30	0.0025
								31	-0.00105
								32	-6.36488
								33	-40.0886
								34	-0.00317
								35	-0.00398
								36	-0.00165
								37	-16.9191
								38	89.0551
								39	97.0293
								40	20.0035
								41	-67.0222
								42	-0.0017
								43	-0.00209
								44	-97.5343
								45	21.0637
								46	-85.3384
								47	-86.7404
								48	89.8576
								49	0.00234
								50	0.00113
								51	20.8288
								52	0.00136
								53	0.00133
								54	-0.00126
								55	-0.00139
								56	-49.0975
								57	-27.8828
								58	27.3319
								59	0.00256
								60	0.00377
								61	0.00291
								62	-69.7174
								63	-0.01253
								64	-0.0291
								65	-0.04577
								66	-0.06208
								67	-0.07356
								68	-0.07152
								69	-0.05917
								70	-0.04437
								71	-0.03038
								72	-0.02105
								73	-0.01565
								74	-0.01389
								75	-0.0124
								76	-0.00873
								77	-0.00442
								78	77.6403
								79	0.00213
								80	5.02497
								81	-0.00163
								82	-0.00249
								83	-0.00572
								84	-0.00614
								85	-0.00499
								86	-0.00473
								87	-0.00458
								88	-0.00366
								89	-0.00268
								90	-88.8787
								91	-73.6164
								92	-0.0027
								93	-0.00364
								94	-0.00395
								95	-0.00447
								96	-0.00305
								97	43.0483
								98	0.00152
								99	26.8896
								100	-0.00116
								101	-9.8269
								102	-0.00187
								103	-0.00187
								104	-7.00701
								105	0.00168
								106	0.00231
								107	77.4738
								108	47.9685
								109	13.4632
								110	-51.0421
								111	-79.5475
								112	0.00112
								113	0.00101
								114	59.9043
								115	65.3852
								116	6.7866
								117	0.00261
								118	0.00345
								119	0.00245
								120	0.00227
								121	81.9462
								122	-0.00325
								123	-0.00568
								124	-0.00507
								125	-0.00355
								126	-0.00316
								127	-0.00171
								128	0.00128
								129	0.00241
								130	74.4361
								131	33.3605
								132	0.00137
								133	0.00183
								134	0.00261
								135	0.00324
								136	0.00283
								137	0.00177
								138	36.3165
								139	-0.00117
								140	-0.00121
								141	-44.2158
								142	11.2734
								143	-33.8222
								144	5.1989
								145	0.00177
								146	0.00265
								147	0.00194
								148	0.00245
								149	0.00246
								150	-62.3924
								151	-0.00356
								152	-0.00456
								153	-0.00585
								154	-0.00772
								155	-0.00582
								156	-0.00306
								157	-0.00141
								158	-90.7879
								159	17.8307
								160	67.4494
								161	0.00124
								162	0.00164
								163	0.00122
								164	-7.8076
								165	-0.00227
								166	-0.00343
								167	-0.00324
								168	-62.6939
								169	0.0017
								170	8.1486
								171	7.2076
								172	5.66597
								173	-92.0512
								174	-0.00164
								175	-39.4562
								176	-34.6587
								177	-0.00153
								178	-0.00323
								179	-0.0047
								180	-0.00719
								181	-0.00838
								182	-0.00796
								183	-0.00669
								184	-81.6756
								185	0.0031
								186	0.00409
								187	0.00361
								188	0.0025
								189	-29.9519
								190	4.98727
								191	0.00236
								192	0.00619
								193	0.0107
								194	0.01009
								195	0.00863
								196	0.0065
								197	0.0032
								198	-24.6349
								199	-0.00126
								200	-0.00123
								201	-0.00108
								202	-82.3518
								203	-0.00177
								204	-58.1456
								205	7.3092
								206	0.00171
								207	0.0016
								208	0.00249
								209	0.00192
								210	16.2799
								211	-0.00133
								212	-0.00114
								213	-46.4546
								214	-0.001
								215	-0.00154
								216	-38.4031
								217	-12.0526
								218	-0.00134
								219	-0.00208
								220	-91.2211
								221	-0.00183
								222	49.6053
								223	0.0017
								224	0.00236
								225	0.00223
								226	0.00276
								227	79.8094
								228	8.30014
								229	20.7908
								230	-63.7185
								231	-0.00182
								232	-0.00341
								233	-0.0022
								234	-0.00125
								235	49.2262
								236	0.00377
								237	0.00436
								238	92.8105
								239	-0.00122
								240	-14.1334
								241	-49.6053
								242	-0.00121
								243	-0.00998
								244	-0.04368
								245	-0.10667
								246	-0.19415
								247	-0.28855
								248	-0.36571
								249	-0.40217
								250	-0.39417
								251	-0.34952
								252	-0.28515
								253	-0.22081
								254	-0.16947
								255	-0.13376
								256	-0.10838
								257	-0.09132
								258	-0.0828
								259	-0.07835
								260	-0.0771
								261	-0.07621
								262	-0.07554
								263	-0.07129
								264	-0.06513
								265	-0.05917
								266	-0.05331
								267	-0.04695
								268	-0.04346
								269	-0.04189
								270	-0.03912
								271	-0.0367
								272	-0.03516
								273	-0.0317
								274	-0.02773
								275	-0.02525
								276	-0.02231
								277	-0.01917
								278	-0.01727
								279	-0.01534
								280	-0.01189
								281	-0.00794
								282	-0.00633
								283	-0.00548
								284	-0.00508
								285	-0.00301
								286	-37.6285
								287	0.0018
								288	0.00113
								289	-27.6526
								290	-0.00339
								291	-0.0073
								292	-0.00955
								293	-0.00767
								294	-0.0052
								295	-0.00352
								296	-0.00264
								297	-0.00167
								298	-70.5376
								299	1.22192
								300	-28.0186
								301	-0.00133
								302	-0.00104
								303	-0.00151
								304	-0.00144
								305	27.3939
								306	0.00136
								307	0.00194
								308	0.00414
								309	0.00514
								310	0.00341
								311	0.0021
								312	28.4733
								313	-0.00216
								314	-93.3456
								315	58.7449
								316	0.00172
								317	0.00229
								318	0.00284
								319	0.61399
								320	-77.7493
								321	-0.00164
								322	-0.00201
								323	-0.00157
								324	-81.3063
								325	5.1804
								326	0.00166
								327	0.00149
								328	88.0275
								329	0.00108
								330	0.00198
								331	0.00223
								332	0.00232
								333	62.3502
								334	-0.00105
								335	-0.00266
								336	-0.00283
								337	-0.00195
								338	-0.00161
								339	-0.00294
								340	-0.00481
								341	-0.0056
								342	-0.00614
								343	-0.00387
								344	3.11776
								345	0.00343
								346	0.00427
								347	0.00611
								348	0.00596
								349	0.00412
								350	0.00209
								351	0.0024
								352	43.4758
								353	-88.7087
								354	-85.8932
								355	-0.00169
								356	-0.00383
								357	-0.0036
								358	-0.00367
								359	-0.00297
								360	-0.00166
								361	-2.90024
								362	13.9666
								363	0.00114
								364	63.8642
								365	19.9095
								366	0.00127
								367	0.00353
								368	0.00423
								369	0.00419
								370	0.00446
								371	0.00217
								372	-81.4268
								373	-0.00275
								374	-0.00287
								375	-0.00223
								376	17.8224
								377	0.0019
								378	0.00215
								379	0.0028
								380	0.00128
								381	-70.1453
								382	-0.00161
								383	-0.00285
								384	-0.00455
								385	-0.00344
								386	-0.00262
								387	-31.0991
								388	0.00221
								389	0.00384
								390	0.0032
								391	0.00155
								392	-0.0012
								393	-0.00265
								394	-0.00154
								395	-14.1247
								396	0.00278
								397	0.00544
								398	0.00711
								399	0.00569
								400	0.00205
								401	-88.7978
								402	-0.00386
								403	-0.005
								404	-0.00418
								405	-65.0978
								406	13.5751
								407	8.9248
								408	25.9208
								409	-0.00132
								410	-0.00419
								411	-0.00471
								412	-0.00165
								413	19.1976
								414	57.6119
								415	92.0262
								416	0.00124
								417	-15.3058
								418	-42.1649
								419	0.00189
								420	0.00524
								421	0.00789
								422	0.00729
								423	-0.00168
								424	-0.03339
								425	-0.08992
								426	-0.17152
								427	-0.25961
								428	-0.33049
								429	-0.36353
								430	-0.35935
								431	-0.31851
								432	-0.26075
								433	-0.2049
								434	-0.16224
								435	-0.12981
								436	-0.10802
								437	-0.09466
								438	-0.08967
								439	-0.0887
								440	-0.08936
								441	-0.08797
								442	-0.08606
								443	-0.08119
								444	-0.07411
								445	-0.0654
								446	-0.05813
								447	-0.05096
								448	-0.04711
								449	-0.04396
								450	-0.04154
								451	-0.03834
								452	-0.03757
								453	-0.03344
								454	-0.02927
								455	-0.02679
								456	-0.02545
								457	-0.02101
								458	-0.01592
								459	-0.01054
								460	-0.00695
								461	-0.00498
								462	-0.00434
								463	-0.00464
								464	-0.00739
								465	-0.00835
								466	-0.00931
								467	-0.00883
								468	-0.00857
								469	-0.00515
								470	-0.0018
								471	0.00196
								472	0.00187
								473	84.3912
								474	-36.8124
								475	-0.00355
								476	-0.00387
								477	-0.00271
								478	-0.00198
								479	-0.00449
								480	-0.00456
								481	-0.00534
								482	-0.00358
								483	-0.00342
								484	-0.00139
								485	90.0648
								486	0.00136
								487	52.2342
								488	45.8189
								489	-62.5963
								490	-0.0019
								491	-0.00292
								492	-0.00388
								493	-0.00194
								494	21.2192
								495	0.00164
								496	0.00278
								497	0.0026
								498	58.2496
								499	-29.2428
								500	-64.7352
								501	0.0017
								502	0.0032
								503	0.00244
								504	0.00249
								505	50.4661
								506	-0.00527
								507	-0.00857
								508	-0.00781
								509	-0.0073
								510	-0.00449
								511	13.8812
								512	0.00233
								513	0.00275
								514	0.00171
								515	28.3668
								516	-0.00188
								517	-0.00138
								518	-89.8479
								519	-79.2126
								520	-37.5774
								521	0.00116
								522	34.6931
								523	0.00142
								524	0.00311
								525	0.00298
								526	0.00109
								527	0.00105
								528	0.00221
								529	0.00358
								530	0.00634
								531	0.00754
								532	0.00647
								533	0.00207
								534	-0.00283
								535	-0.00639
								536	-0.00536
								537	-0.0032
								538	-25.7922
								539	0.0022
								540	0.00302
								541	82.7393
								542	28.6613
								543	-51.4167
								544	83.5053
								545	-10.5727
								546	20.3943
								547	3.97034
								548	0.00128
								549	38.1224
								550	51.6985
								551	97.2745
								552	45.8505
								553	-0.00141
								554	-0.00212
								555	-0.00138
								556	-0.00186
								557	-0.00113
								558	60.5883
								559	0.00113
								560	54.7658
								561	93.8545
								562	-20.7065
								563	-0.00141
								564	-0.00176
								565	-62.1762
								566	-45.6661
								567	9.7844
								568	0.0021
								569	0.00391
								570	0.00368
								571	0.00139
								572	-6.48981
								573	-0.0027
								574	-0.00541
								575	-0.0059
								576	-0.0033
								577	-0.00241
								578	-7.6928
								579	-49.8087
								580	0.00144
								581	0.0032
								582	0.0032
								583	0.00216
								584	0.0024
								585	85.2119
								586	-82.3561
								587	-0.0017
								588	-2.7492
								589	0.00123
								590	0.0013
								591	57.8041
								592	8.4328
								593	-34.9821
								594	-0.00136
								595	-0.602203
								596	-15.9123
								597	-20.2223
								598	84.4676
								599	0.00156
								600	0.00159
								601	0.00278
								602	0.003
								603	-0.00704
								604	-0.03296
								605	-0.07861
								606	-0.14751
								607	-0.22715
								608	-0.29182
								609	-0.32657
								610	-0.32781
								611	-0.29451
								612	-0.24183
								613	-0.18989
								614	-0.14894
								615	-0.12124
								616	-0.1041
								617	-0.09568
								618	-0.09322
								619	-0.09476
								620	-0.09788
								621	-0.09877
								622	-0.09689
								623	-0.0934
								624	-0.08623
								625	-0.07942
								626	-0.07588
								627	-0.07141
								628	-0.06644
								629	-0.06212
								630	-0.05524
								631	-0.04789
								632	-0.04469
								633	-0.0397
								634	-0.0347
								635	-0.03138
								636	-0.02649
								637	-0.02204
								638	-0.01965
								639	-0.01982
								640	-0.01924
								641	-0.01832
								642	-0.01645
								643	-0.01427
								644	-0.01126
								645	-0.00793
								646	-0.00769
								647	-0.00596
								648	-0.00508
								649	-0.00528
								650	-0.00632
								651	-0.00588
								652	-0.00471
								653	-0.00409
								654	-0.0019
								655	-0.00209
								656	-0.00248
								657	-0.00294
								658	-0.00394
								659	-0.00552
								660	-0.0025
								661	82.1935
								662	0.00112
								663	0.00243
								664	0.00392
								665	0.00169
								666	-0.00121
								667	-6.7333
								668	-0.00103
								669	-0.00192
								670	-0.00172
								671	-0.00105
								672	-0.00232
								673	-0.00224
								674	-0.00383
								675	-0.00362
								676	-0.00321
								677	-0.00114
								678	-0.00131
								679	54.9337
								680	0.00276
								681	0.00412
								682	0.00412
								683	0.00347
								684	0.00283
								685	0.0019
								686	0.00218
								687	0.00139
								688	0.00332
								689	0.00253
								690	-89.7356
								691	-0.00409
								692	-0.00575
								693	-0.0071
								694	-0.00636
								695	-0.00419
								696	-0.00292
								697	-51.7648
								698	72.7956
								699	0.0018
								700	0.00353
								701	0.00473
								702	0.00282
								703	0.0015
								704	0.00349
								705	0.0041
								706	0.00265
								707	0.00262
								708	0.00263
								709	10.6269
								710	-0.001
								711	48.7617
								712	0.00142
								713	38.8966
								714	0.00103
								715	38.4071
								716	-0.00134
								717	-0.00134
								718	48.3832
								719	-0.0011
								720	-0.003
								721	-0.00403
								722	-0.00511
								723	-0.00492
								724	-0.00337
								725	-0.00139
								726	0.00186
								727	0.00405
								728	0.00424
								729	0.00229
								730	-2.0113
								731	-0.00186
								732	-0.00265
								733	-0.00137
								734	43.8468
								735	0.00347
								736	0.00386
								737	0.00378
								738	0.00136
								739	74.5085
								740	-59.3817
								741	-0.00126
								742	-0.00123
								743	-0.00124
								744	17.0578
								745	77.4999
								746	79.9484
								747	0.00103
								748	61.8452
								749	-66.7064
								750	-11.2579
								751	40.1905
								752	50.7361
								753	0.00308
								754	0.0012
								755	-23.1146
								756	-0.00205
								757	-0.00463
								758	-0.00563
								759	-0.00472
								760	-0.00517
								761	-0.00357
								762	-76.4358
								763	-24.4775
								764	0.00235
								765	0.00444
								766	0.00542
								767	0.004
								768	0.00236
								769	-3.3772
								770	-0.00182
								771	-0.00252
								772	-0.00118
								773	0.5686
								774	0.00223
								775	0.0037
								776	0.00389
								777	0.0012
								778	-0.00126
								779	-0.001
								780	-0.00151
								781	-0.00262
								782	-0.00165
								783	-0.00439
								784	-0.02091
								785	-0.05357
								786	-0.10529
								787	-0.17163
								788	-0.23193
								789	-0.27141
								790	-0.28319
								791	-0.26211
								792	-0.22205
								793	-0.18147
								794	-0.14621
								795	-0.12042
								796	-0.10612
								797	-0.10025
								798	-0.09997
								799	-0.103
								800	-0.10761
								801	-0.11305
								802	-0.11172
								803	-0.10599
								804	-0.10113
								805	-0.09628
								806	-0.08991
								807	-0.08454
								808	-0.07911
								809	-0.0722
								810	-0.0645
								811	-0.05706
								812	-0.05194
								813	-0.04697
								814	-0.04057
								815	-0.03477
								816	-0.03107
								817	-0.02698
								818	-0.02463
								819	-0.02548
								820	-0.02511
								821	-0.02243
								822	-0.01836
								823	-0.01575
								824	-0.01224
								825	-0.00848
								826	-0.00607
								827	-0.0039
								828	-0.00175
								829	-0.00261
								830	-0.00483
								831	-0.00709
								832	-0.00938
								833	-0.01035
								834	-0.00901
								835	-0.0094
								836	-0.00869
								837	-0.00742
								838	-0.00699
								839	-0.0059
								840	-0.00286
								841	-0.00285
								842	-0.00412
								843	-0.00226
								844	-0.00116
								845	-0.00139
								846	59.4303
								847	0.00166
								848	0.00108
								849	66.3792
								850	0.00179
								851	0.00117
								852	93.4817
								853	0.00109
								854	-59.5026
								855	-0.00431
								856	-0.00577
								857	-0.0055
								858	-0.00583
								859	-0.00393
								860	-49.5453
								861	0.00136
								862	0.00259
								863	0.0026
								864	0.00222
								865	96.2886
								866	89.6221
								867	0.00142
								868	0.00224
								869	0.00264
								870	0.0019
								871	5.8408
								872	-0.00232
								873	-0.00584
								874	-0.00796
								875	-0.00762
								876	-0.00565
								877	-0.00253
								878	0.0018
								879	0.00513
								880	0.00753
								881	0.00739
								882	0.00635
								883	0.00593
								884	0.00394
								885	0.00299
								886	0.00196
								887	74.7322
								888	-0.00263
								889	-0.00467
								890	-0.00622
								891	-0.00651
								892	-0.00605
								893	-0.00488
								894	-0.00272
								895	-0.00108
								896	19.3648
								897	55.3933
								898	0.00247
								899	0.00303
								900	0.00333
								901	0.00295
								902	0.00298
								903	0.00321
								904	0.00423
								905	0.00274
								906	0.0013
								907	10.2763
								908	-0.00118
								909	-89.4273
								910	0.00162
								911	0.00166
								912	-31.3072
								913	-0.00104
								914	-0.0035
								915	-0.00607
								916	-0.00331
								917	0.00179
								918	0.00285
								919	0.00384
								920	0.00411
								921	0.0023
								922	-68.7917
								923	-0.00178
								924	-0.00236
								925	-0.00325
								926	-0.00256
								927	-53.7921
								928	0.00248
								929	0.0045
								930	0.00442
								931	0.00346
								932	1.34605
								933	-0.00538
								934	-0.00676
								935	-0.00444
								936	-0.00267
								937	97.4858
								938	0.00559
								939	0.00667
								940	0.00679
								941	0.00606
								942	0.00261
								943	-98.6829
								944	-0.00185
								945	-0.00211
								946	-0.00276
								947	-0.00105
								948	28.9792
								949	-81.2884
								950	-65.5439
								951	-74.7676
								952	-0.00288
								953	-0.00351
								954	-0.00322
								955	-0.00145
								956	58.1141
								957	0.0013
								958	58.6356
								959	97.3644
								960	-0.00159
								961	-0.00377
								962	-0.00172
								963	-0.0016
								964	-0.012
								965	-0.03353
								966	-0.07159
								967	-0.12252
								968	-0.17381
								969	-0.21135
								970	-0.22914
								971	-0.2227
								972	-0.19876
								973	-0.1685
								974	-0.13984
								975	-0.12009
								976	-0.10631
								977	-0.09902
								978	-0.09736
								979	-0.10059
								980	-0.10508
								981	-0.11197
								982	-0.11521
								983	-0.11478
								984	-0.11011
								985	-0.10435
								986	-0.09805
								987	-0.09096
								988	-0.08388
								989	-0.07985
								990	-0.07591
								991	-0.06927
								992	-0.06579
								993	-0.06236
								994	-0.05718
								995	-0.05065
								996	-0.04516
								997	-0.03901
								998	-0.03275
								999	-0.02923
								1000	-0.02647
								1001	-0.02649
								1002	-0.02499
								1003	-0.02318
								1004	-0.01973
								1005	-0.0173
								1006	-0.01435
								1007	-0.01378
								1008	-0.0143
								1009	-0.01464
								1010	-0.01354
								1011	-0.0106
								1012	-0.00872
								1013	-0.00708
								1014	-0.00567
								1015	-0.00592
								1016	-0.00758
								1017	-0.0076
								1018	-0.00829
								1019	-0.0083
								1020	-0.00749
								1021	-0.00434
								1022	-0.00224
								1023	-0.0012
								1024	-17.0436
								1025	-45.7156
								1026	-0.00161
								1027	-0.00186
								1028	-0.00202
								1029	-0.0019
								1030	-89.2913
								1031	-49.0161
								1032	43.2591
								1033	0.00487
								1034	0.00772
								1035	0.00595
								1036	0.00255
								1037	-0.0022
								1038	-0.00686
								1039	-0.01022
								1040	-0.0069
								1041	-0.00326
								1042	79.5119
								1043	0.00149
								1044	0.0028
								1045	0.00171
								1046	0.00179
								1047	23.3455
								1048	74.5122
								1049	-97.3426
								1050	-97.2688
								1051	0.00183
								1052	0.00283
								1053	0.00161
								1054	-32.9737
								1055	-0.00298
								1056	-0.0069
								1057	-0.00501
								1058	-0.00158
								1059	0.003
								1060	0.00547
								1061	0.00565
								1062	0.00454
								1063	0.00224
								1064	18.4829
								1065	-74.8507
								1066	-0.00148
								1067	-0.00317
								1068	-0.00451
								1069	-0.00558
								1070	-0.00356
								1071	-0.00141
								1072	-24.3126
								1073	59.0426
								1074	0.00153
								1075	63.7531
								1076	-38.8916
								1077	-58.5363
								1078	-48.1811
								1079	4.17419
								1080	20.3751
								1081	0.00151
								1082	0.00257
								1083	0.00309
								1084	0.00267
								1085	0.00107
								1086	-0.00173
								1087	-0.00348
								1088	-0.00492
								1089	-0.00251
								1090	-18.6265
								1091	0.00177
								1092	0.00343
								1093	0.00484
								1094	0.00136
								1095	62.2436
								1096	-4.90061
								1097	-0.00142
								1098	-0.00187
								1099	-83.3332
								1100	-0.00114
								1101	-58.6215
								1102	50.2343
								1103	85.9595
								1104	60.6701
								1105	57.3808
								1106	-28.9086
								1107	-0.00223
								1108	-0.00314
								1109	-0.00426
								1110	-0.0047
								1111	-0.00408
								1112	-0.00225
								1113	-0.149271
								1114	0.00201
								1115	0.00176
								1116	0.00205
								1117	0.00194
								1118	-0.00147
								1119	-0.00248
								1120	-0.00155
								1121	-91.1084
								1122	-45.2229
								1123	0.00203
								1124	0.00259
								1125	0.00242
								1126	0.00242
								1127	63.3655
								1128	-72.1809
								1129	-67.7273
								1130	51.7263
								1131	82.1799
								1132	0.00243
								1133	0.00422
								1134	0.00382
								1135	0.00208
								1136	82.0793
								1137	-22.6988
								1138	-79.4769
								1139	-30.2551
								1140	56.9668
								1141	52.7986
								1142	90.7769
								1143	-0.001
								1144	-0.00785
								1145	-0.02318
								1146	-0.04688
								1147	-0.08493
								1148	-0.12774
								1149	-0.16274
								1150	-0.18326
								1151	-0.18743
								1152	-0.17411
								1153	-0.15251
								1154	-0.13047
								1155	-0.1117
								1156	-0.10237
								1157	-0.09726
								1158	-0.09583
								1159	-0.10097
								1160	-0.10939
								1161	-0.11535
								1162	-0.11924
								1163	-0.12
								1164	-0.11554
								1165	-0.10948
								1166	-0.1027
								1167	-0.09565
								1168	-0.09062
								1169	-0.08847
								1170	-0.08573
								1171	-0.082
								1172	-0.07985
								1173	-0.07663
								1174	-0.07007
								1175	-0.06306
								1176	-0.05646
								1177	-0.0509
								1178	-0.04573
								1179	-0.0428
								1180	-0.04009
								1181	-0.0371
								1182	-0.0314
								1183	-0.02611
								1184	-0.02213
								1185	-0.02128
								1186	-0.01902
								1187	-0.01899
								1188	-0.02072
								1189	-0.02006
								1190	-0.0177
								1191	-0.01805
								1192	-0.01685
								1193	-0.01271
								1194	-0.01028
								1195	-0.00838
								1196	-0.00723
								1197	-0.00692
								1198	-0.00421
								1199	-0.00209
								1200	-19.1195
								1201	49.8986
								1202	4.01234
								1203	-0.0021
								1204	-0.00243
								1205	-0.0048
								1206	-0.0061
								1207	-0.00592
								1208	-0.00722
								1209	-0.00773
								1210	-0.00689
								1211	-0.00504
								1212	-0.00377
								1213	-0.00287
								1214	-0.00255
								1215	-0.00271
								1216	-0.00261
								1217	-0.00178
								1218	0.00114
								1219	0.00214
								1220	0.00268
								1221	0.00297
								1222	0.00297
								1223	0.0012
								1224	5.5963
								1225	0.00104
								1226	0.00226
								1227	0.00332
								1228	0.0024
								1229	0.00319
								1230	0.00312
								1231	0.00114
								1232	-0.00178
								1233	-50.4989
								1234	-20.7287
								1235	34.0415
								1236	51.8117
								1237	-2.41814
								1238	-0.0019
								1239	-0.00335
								1240	-0.00458
								1241	-0.00292
								1242	-1.37248
								1243	13.1062
								1244	-0.00104
								1245	51.0636
								1246	41.5423
								1247	0.0016
								1248	0.0022
								1249	0.00306
								1250	0.00227
								1251	56.3937
								1252	-0.00243
								1253	-0.00223
								1254	-71.2866
								1255	0.35822
								1256	8.9236
								1257	69.8898
								1258	-0.00155
								1259	-0.00365
								1260	-0.00303
								1261	-0.0022
								1262	-63.8413
								1263	0.00289
								1264	0.00361
								1265	0.00224
								1266	0.0018
								1267	49.8105
								1268	84.9309
								1269	0.00209
								1270	0.00209
								1271	4.8496
								1272	-9.00181
								1273	-0.00225
								1274	-0.00418
								1275	-0.00501
								1276	-0.00413
								1277	-0.00315
								1278	-0.00269
								1279	-0.0011
								1280	67.4287
								1281	0.00158
								1282	0.00127
								1283	10.1514
								1284	-2.8941
								1285	-22.0513
								1286	99.5003
								1287	0.00556
								1288	0.00847
								1289	0.00831
								1290	0.00488
								1291	33.2584
								1292	-0.0029
								1293	-0.00523
								1294	-0.00711
								1295	-0.00682
								1296	-0.00561
								1297	-0.00637
								1298	-0.00368
								1299	-0.00133
								1300	51.6367
								1301	0.00158
								1302	0.002
								1303	-36.2398
								1304	-0.00273
								1305	-0.00198
								1306	-49.1488
								1307	0.00211
								1308	0.00529
								1309	0.00796
								1310	0.00753
								1311	0.0054
								1312	0.00272
								1313	-64.7018
								1314	-0.00209
								1315	-0.00225
								1316	-98.7028
								1317	0.904069
								1318	9.4511
								1319	90.1179
								1320	20.7248
								1321	70.3317
								1322	0.00245
								1323	0.00634
								1324	0.00602
								1325	-8.62662
								1326	-0.01636
								1327	-0.04698
								1328	-0.08356
								1329	-0.11488
								1330	-0.13561
								1331	-0.14373
								1332	-0.13537
								1333	-0.12158
								1334	-0.10499
								1335	-0.09193
								1336	-0.08105
								1337	-0.07742
								1338	-0.07727
								1339	-0.08315
								1340	-0.09144
								1341	-0.10143
								1342	-0.10848
								1343	-0.11229
								1344	-0.1136
								1345	-0.11194
								1346	-0.1091
								1347	-0.10494
								1348	-0.10175
								1349	-0.09838
								1350	-0.09608
								1351	-0.09295
								1352	-0.08789
								1353	-0.08111
								1354	-0.07373
								1355	-0.06574
								1356	-0.05898
								1357	-0.05484
								1358	-0.05066
								1359	-0.0454
								1360	-0.04014
								1361	-0.03901
								1362	-0.03802
								1363	-0.03621
								1364	-0.03485
								1365	-0.03237
								1366	-0.02862
								1367	-0.02514
								1368	-0.02344
								1369	-0.02043
								1370	-0.01966
								1371	-0.01815
								1372	-0.01479
								1373	-0.01265
								1374	-0.01323
								1375	-0.01465
								1376	-0.0156
								1377	-0.01789
								1378	-0.01786
								1379	-0.01566
								1380	-0.0127
								1381	-0.00782
								1382	-0.00342
								1383	-0.00244
								1384	-0.00215
								1385	-0.00172
								1386	-0.00217
								1387	-0.00435
								1388	-0.00419
								1389	-0.00358
								1390	-0.00249
								1391	-0.00215
								1392	-0.00262
								1393	-0.00274
								1394	-0.00357
								1395	-0.00552
								1396	-0.00832
								1397	-0.00782
								1398	-0.00738
								1399	-0.00631
								1400	-0.00419
								1401	-0.00203
								1402	-0.00107
								1403	-0.460547
								1404	-0.00131
								1405	-0.00271
								1406	-0.00323
								1407	-0.00425
								1408	-0.00519
								1409	-0.00477
								1410	-0.0036
								1411	-0.00171
								1412	63.3453
								1413	71.3611
								1414	3.1377
								1415	-0.00252
								1416	-0.00399
								1417	-0.00452
								1418	-0.00397
								1419	-0.0043
								1420	-0.00252
								1421	-0.00111
								1422	-0.00117
								1423	13.1321
								1424	0.00135
								1425	-0.1161
								1426	-0.00237
								1427	-0.00363
								1428	-0.00555
								1429	-0.00521
								1430	-0.00315
								1431	-8.1803
								1432	38.3516
								1433	70.5062
								1434	51.6608
								1435	-30.1846
								1436	-0.00172
								1437	-0.00189
								1438	-0.00114
								1439	-0.00175
								1440	-0.00141
								1441	-0.00198
								1442	-0.00322
								1443	-0.00376
								1444	-0.00304
								1445	-0.00269
								1446	60.5437
								1447	0.00282
								1448	0.00269
								1449	58.9761
								1450	-0.00161
								1451	-0.00589
								1452	-0.00703
								1453	-0.00513
								1454	-0.00269
								1455	0.00117
								1456	0.00438
								1457	0.00366
								1458	0.00153
								1459	13.1848
								1460	-0.00136
								1461	-0.00381
								1462	-0.00257
								1463	-0.0022
								1464	-0.00259
								1465	-0.00285
								1466	-0.00139
								1467	-0.00151
								1468	-72.3024
								1469	96.6715
								1470	0.0014
								1471	0.0011
								1472	0.00115
								1473	14.5672
								1474	-0.00147
								1475	-7.6485
								1476	-71.5637
								1477	-0.00119
								1478	-0.00157
								1479	-0.00186
								1480	-0.0031
								1481	-0.00228
								1482	-93.2632
								1483	72.6203
								1484	0.00359
								1485	0.00351
								1486	0.00199
								1487	94.1123
								1488	87.9853
								1489	-57.1418
								1490	24.7311
								1491	0.00126
								1492	62.5356
								1493	-0.00139
								1494	-0.00151
								1495	-82.7146
								1496	-34.7981
								1497	-2.88149
								1498	0.00158
								1499	0.00137
								1500	-59.0614
								1501	-0.00226
								1502	-0.00263
								1503	-0.003
								1504	-0.00166
								1505	-3.27474
								1506	-97.3128
								1507	-0.01091
								1508	-0.02616
								1509	-0.04605
								1510	-0.06516
								1511	-0.07857
								1512	-0.08054
								1513	-0.07741
								1514	-0.06948
								1515	-0.06268
								1516	-0.05904
								1517	-0.05851
								1518	-0.05964
								1519	-0.06462
								1520	-0.07147
								1521	-0.07944
								1522	-0.0858
								1523	-0.09303
								1524	-0.09848
								1525	-0.10112
								1526	-0.10111
								1527	-0.10174
								1528	-0.10075
								1529	-0.09702
								1530	-0.09299
								1531	-0.08998
								1532	-0.08657
								1533	-0.08068
								1534	-0.07621
								1535	-0.07202
								1536	-0.06594
								1537	-0.05845
								1538	-0.053
								1539	-0.04819
								1540	-0.04443
								1541	-0.04399
								1542	-0.04472
								1543	-0.04362
								1544	-0.04197
								1545	-0.04038
								1546	-0.03682
								1547	-0.03428
								1548	-0.0307
								1549	-0.02794
								1550	-0.02431
								1551	-0.02171
								1552	-0.01822
								1553	-0.01825
								1554	-0.01855
								1555	-0.01805
								1556	-0.01651
								1557	-0.01513
								1558	-0.0122
								1559	-0.00927
								1560	-0.0089
								1561	-0.00854
								1562	-0.00959
								1563	-0.01206
								1564	-0.01413
								1565	-0.01242
								1566	-0.0107
								1567	-0.00819
								1568	-0.00564
								1569	-0.00293
								1570	-0.00345
								1571	-0.0049
								1572	-0.00632
								1573	-0.00485
								1574	-0.00627
								1575	-0.00636
								1576	-0.00453
								1577	-0.00328
								1578	-0.00789
								1579	-0.00789
								1580	-0.0082
								1581	-0.00901
								1582	-0.00803
								1583	-0.00409
								1584	-0.00203
								1585	-0.002
								1586	-0.00235
								1587	-0.00388
								1588	-0.00587
								1589	-0.00795
								1590	-0.0077
								1591	-0.00774
								1592	-0.0067
								1593	-0.0041
								1594	-0.00224
								1595	-0.00148
								1596	-64.1064
								1597	-59.6626
								1598	-0.00201
								1599	-0.00253
								1600	-0.00153
								1601	-0.00127
								1602	-0.00224
								1603	-0.00263
								1604	-0.00178
								1605	-0.00194
								1606	2.69112
								1607	59.2083
								1608	33.7254
								1609	41.2426
								1610	-13.2402
								1611	-0.00179
								1612	-0.00292
								1613	-0.00236
								1614	-0.00455
								1615	-0.00577
								1616	-0.00605
								1617	-0.00522
								1618	-0.00625
								1619	-0.00487
								1620	-0.00252
								1621	-0.00301
								1622	-0.00243
								1623	-19.0431
								1624	60.5452
								1625	62.1335
								1626	0.00147
								1627	-6.68987
								1628	-0.0026
								1629	-0.0039
								1630	-0.00536
								1631	-0.00645
								1632	-0.00485
								1633	-0.00307
								1634	-0.00211
								1635	-79.7331
								1636	-82.0899
								1637	-78.4327
								1638	-0.0013
								1639	-0.00141
								1640	-0.00154
								1641	-5.80373
								1642	32.8535
								1643	0.00175
								1644	0.00196
								1645	0.00255
								1646	0.00244
								1647	0.00135
								1648	-0.00169
								1649	-0.00283
								1650	-0.00321
								1651	-0.0046
								1652	-0.00476
								1653	-0.00427
								1654	-0.00379
								1655	-0.00508
								1656	-0.00478
								1657	-0.00425
								1658	-0.00269
								1659	-0.00212
								1660	-0.00244
								1661	-0.00252
								1662	-0.00256
								1663	-0.00233
								1664	-0.00126
								1665	28.4301
								1666	49.2045
								1667	4.08837
								1668	12.9723
								1669	-0.00213
								1670	-0.00292
								1671	-0.00224
								1672	-64.4921
								1673	-40.6082
								1674	0.00166
								1675	0.0039
								1676	0.00469
								1677	0.00352
								1678	0.00405
								1679	0.00189
								1680	-0.00148
								1681	-0.00499
								1682	-0.00584
								1683	-0.0049
								1684	1.6982
								1685	0.00755
								1686	0.01751
								1687	0.02325
								1688	0.02075
								1689	0.01234
								1690	0.00171
								1691	-0.00962
								1692	-0.01752
								1693	-0.01992
								1694	-0.02075
								1695	-0.02119
								1696	-0.02028
								1697	-0.02255
								1698	-0.02706
								1699	-0.03178
								1700	-0.04047
								1701	-0.05083
								1702	-0.05894
								1703	-0.06408
								1704	-0.06561
								1705	-0.06462
								1706	-0.06772
								1707	-0.06947
								1708	-0.07108
								1709	-0.07483
								1710	-0.07726
								1711	-0.07484
								1712	-0.07089
								1713	-0.06759
								1714	-0.06276
								1715	-0.05723
								1716	-0.05193
								1717	-0.04784
								1718	-0.04517
								1719	-0.0436
								1720	-0.04206
								1721	-0.04125
								1722	-0.0403
								1723	-0.03579
								1724	-0.03122
								1725	-0.02811
								1726	-0.02581
								1727	-0.02513
								1728	-0.02468
								1729	-0.02525
								1730	-0.02506
								1731	-0.0241
								1732	-0.02137
								1733	-0.02189
								1734	-0.01981
								1735	-0.01563
								1736	-0.01284
								1737	-0.01415
								1738	-0.01306
								1739	-0.01297
								1740	-0.01314
								1741	-0.01179
								1742	-0.00948
								1743	-0.00693
								1744	-0.00474
								1745	-0.00665
								1746	-0.00934
								1747	-0.01147
								1748	-0.0146
								1749	-0.01596
								1750	-0.01513
								1751	-0.01257
								1752	-0.00892
								1753	-0.00697
								1754	-0.00679
								1755	-0.0062
								1756	-0.00674
								1757	-0.00742
								1758	-0.0072
								1759	-0.00664
								1760	-0.00606
								1761	-0.00513
								1762	-0.00442
								1763	-25.0083
								1764	0.00181
								1765	0.00392
								1766	0.00429
								1767	0.0038
								1768	-82.0259
								1769	-0.0034
								1770	-0.00608
								1771	-0.00857
								1772	-0.00953
								1773	-0.00547
								1774	59.2767
								1775	0.00491
								1776	0.00726
								1777	0.00756
								1778	0.00278
								1779	-0.00364
								1780	-0.00853
								1781	-0.00892
								1782	-0.00732
								1783	-0.00565
								1784	-0.00388
								1785	-0.00104
								1786	-14.1815
								1787	-0.00133
								1788	-0.00139
								1789	-0.00285
								1790	-0.0053
								1791	-0.00591
								1792	-0.004
								1793	-0.0025
								1794	-0.0012
								1795	-25.8565
								1796	-55.7815
								1797	-0.0017
								1798	-0.00167
								1799	-22.6787
								1800	0.00141
								1801	0.00216
								1802	0.00221
								1803	0.00144
								1804	18.3589
								1805	-64.7439
								1806	-20.8468
								1807	-66.9497
								1808	-14.0526
								1809	43.8445
								1810	-92.2584
								1811	-0.00287
								1812	-0.00269
								1813	-0.00367
								1814	-0.00262
								1815	-0.00138
								1816	0.00152
								1817	0.00207
								1818	0.00169
								1819	-1.7607
								1820	-0.00155
								1821	-0.00406
								1822	-0.00456
								1823	-0.00323
								1824	-0.00306
								1825	-0.00239
								1826	-0.00279
								1827	-0.00162
								1828	-82.3642
								1829	77.4747
								1830	0.00417
								1831	0.00694
								1832	0.00578
								1833	0.005
								1834	0.00506
								1835	0.00315
								1836	0.00151
								1837	80.1041
								1838	-0.00144
								1839	-0.00315
								1840	-0.00451
								1841	-0.00394
								1842	-0.00253
								1843	-17.4445
								1844	0.0018
								1845	0.00469
								1846	0.00496
								1847	0.00513
								1848	0.00418
								1849	0.00329
								1850	-1.77219
								1851	-60.1835
								1852	-67.5947
								1853	3.0994
								1854	-43.4173
								1855	50.1714
								1856	-46.2398
								1857	-0.00104
								1858	-0.00251
								1859	-0.00157
								1860	-48.5268
								1861	71.4346
								1862	0.00213
								1863	0.00526
								1864	0.0107
								1865	0.02081
								1866	0.03696
								1867	0.05256
								1868	0.06321
								1869	0.0663
								1870	0.05978
								1871	0.04787
								1872	0.03545
								1873	0.02703
								1874	0.0236
								1875	0.02615
								1876	0.02679
								1877	0.02546
								1878	0.02233
								1879	0.01665
								1880	0.00854
								1881	54.9246
								1882	-0.00951
								1883	-0.0175
								1884	-0.02479
								1885	-0.03245
								1886	-0.0384
								1887	-0.03991
								1888	-0.04272
								1889	-0.04401
								1890	-0.04271
								1891	-0.04048
								1892	-0.03668
								1893	-0.03237
								1894	-0.02855
								1895	-0.02615
								1896	-0.02466
								1897	-0.02434
								1898	-0.02291
								1899	-0.02142
								1900	-0.01945
								1901	-0.01737
								1902	-0.01531
								1903	-0.01313
								1904	-0.01126
								1905	-0.01093
								1906	-0.01162
								1907	-0.01275
								1908	-0.0143
								1909	-0.01434
								1910	-0.01227
								1911	-0.00923
								1912	-0.00809
								1913	-0.00916
								1914	-0.01042
								1915	-0.01095
								1916	-0.00961
								1917	-0.00754
								1918	-0.00417
								1919	-0.00321
								1920	-0.00263
								1921	-0.0041
								1922	-0.0046
								1923	-0.00309
								1924	-0.0027
								1925	-0.0038
								1926	-0.00412
								1927	-0.00311
								1928	-0.00298
								1929	-0.00242
								1930	-0.00234
								1931	-0.0031
								1932	-0.00377
								1933	-0.00608
								1934	-0.00663
								1935	-0.00631
								1936	-0.00464
								1937	-0.00303
								1938	-0.00192
								1939	-39.3984
								1940	0.00194
								1941	0.00219
								1942	0.00229
								1943	0.00209
								1944	44.2779
								1945	-0.00162
								1946	-0.00206
								1947	-0.0012
								1948	-0.00118
								1949	0.00143
								1950	0.00239
								1951	0.00281
								1952	62.2328
								1953	92.9633
								1954	-17.3062
								1955	29.4243
								1956	66.0801
								1957	0.00108
								1958	0.00234
								1959	0.00162
								1960	0.00108
								1961	0.00158
								1962	86.7161
								1963	-66.6779
								1964	-0.00105
								1965	-0.00138
								1966	-0.00161
								1967	-58.5916
								1968	-0.00158
								1969	-0.00194
								1970	-0.0017
								1971	-0.00123
								1972	-14.0982
								1973	0.00284
								1974	0.00204
								1975	82.6095
								1976	-0.00131
								1977	-0.00345
								1978	-0.00451
								1979	-89.8103
								1980	0.00103
								1981	0.00269
								1982	0.00363
								1983	0.00516
								1984	0.00471
								1985	0.00482
								1986	0.00467
								1987	0.00364
								1988	86.4612
								1989	-0.00145
								1990	-0.00181
								1991	-0.00227
								1992	-0.00176
								1993	-92.3236
								1994	0.00107
								1995	0.00268
								1996	0.00143
								1997	31.6871
								1998	0.00133
								1999	0.00212
								2000	-82.1284
								2001	22.2664
								2002	0.00194
								2003	9.4099
[truncated: 1,659 more rows]
